# Supplementary material for: Bis(O-n-butyl dithio­carbonato-κ2 S,S′)bis­(pyridine-κN)manganese(II)
Source: Acta Crystallogr Sect E Struct Rep Online. 2011 Jul 9;67(Pt 8):m1064. doi: 10.1107/S1600536811026523 (PMC3212145; doi:10.1107/S1600536811026523)
Supplement: Supplementary file 1 [file e-67-m1064-sup1.cif]

##############################################################################
#                                                                            #
# This CIF contains the data in a paper accepted for publication in          #
# Acta Crystallographica Section E. It conforms to the requirements of       #
# Notes for Authors for Acta Crystallographica Section E, and has been       #
# peer reviewed under the auspices of the IUCr Commission on Journals.       #
#                                                                            #
# Full details of the Crystallographic Information File format               #
# are given in the paper "The Crystallographic Information File (CIF):       #
# a New Standard Archive File for Crystallography" by S. R. Hall, F. H.      #
# Allen and I. D. Brown [Acta Cryst. (1991), A47, 655-685].                  #
#                                                                            #
# The current version of the core CIF dictionary is obtainable from          #
# ftp://ftp.iucr.org/pub/cif_core.dic.                                       #
#                                                                            #
# Software is freely available for graphical display of the structure(s)     #
# in this CIF. For information consult the CIF software page                 #
# http://www.iucr.org/resources/cif/software.                                #
#                                                                            #
# This file may be used for bona fide research purposes within the           #
# scientific community so long as proper attribution is given to the journal # 
# article from which it was obtained.                                        #
#                                                                            #
##############################################################################
data_I
_audit_creation_method     'SHELXL97'
_chemical_name_systematic
;
Bis(<i>O</i>-<i>n</i>-butyl
dithiocarbonato-\k^2^<i>S</i>,<i>S</i>')bis(pyridine-\k<i>N</i>)manganese(II)
;
_chemical_name_common     ?
_chemical_formula_moiety     'C20 H28 Mn N2 O2 S4'
_chemical_formula_sum     'C20 H28 Mn N2 O2 S4'
_chemical_formula_iupac     '[Mn (C5 H9 O S2)2 (C5 H5 N)2]'
_chemical_formula_weight     511.66
_chemical_melting_point     368
_symmetry_cell_setting     monoclinic
_symmetry_space_group_name_H-M     'P 21/c'
_symmetry_space_group_name_Hall     '-P 2ybc'
loop_
    _symmetry_equiv_pos_as_xyz
    'x, y, z'
    '-x, y+1/2, -z+1/2'
    '-x, -y, -z'
    'x, -y-1/2, z-1/2'
_cell_length_a     10.9189(17)
_cell_length_b     6.0853(9)
_cell_length_c     17.650(3)
_cell_angle_alpha     90.00
_cell_angle_beta     97.536(3)
_cell_angle_gamma     90.00
_cell_volume     1162.6(3)
_cell_formula_units_Z     2
_cell_measurement_reflns_used     6031
_cell_measurement_theta_min     2.80
_cell_measurement_theta_max     30.74
_cell_measurement_temperature     100(2)
_cell_special_details     ?
_exptl_crystal_description     'block'
_exptl_crystal_colour     'yellow'
_exptl_crystal_size_max     0.50
_exptl_crystal_size_mid     0.37
_exptl_crystal_size_min     0.26
_exptl_crystal_density_diffrn     1.462
_exptl_crystal_density_meas     ?
_exptl_crystal_density_method     'not measured'
_exptl_crystal_F_000     534
_exptl_absorpt_coefficient_mu     0.946
_exptl_absorpt_correction_type     multi-scan
_exptl_absorpt_process_details     '(<i>SADABS</i>; Bruker, 2003)'
_exptl_absorpt_correction_T_min     0.630
_exptl_absorpt_correction_T_max     0.782
_exptl_special_details
;
;
_diffrn_ambient_temperature     100(2)
_diffrn_radiation_type     'MoK\a'
_diffrn_radiation_wavelength     0.71073
_diffrn_radiation_source     'fine-focus sealed tube'
_diffrn_radiation_monochromator     'graphite'
_diffrn_measurement_device_type     'Bruker SMART APEX CCD'
_diffrn_measurement_method     \w
_diffrn_detector_area_resol_mean     ?
_diffrn_reflns_number     11354
_diffrn_reflns_av_R_equivalents     0.0275
_diffrn_reflns_av_sigmaI/netI     0.0221
_diffrn_reflns_theta_min     2.80
_diffrn_reflns_theta_max     28.27
_diffrn_reflns_theta_full     28.27
_diffrn_measured_fraction_theta_max     0.994
_diffrn_measured_fraction_theta_full     0.994
_diffrn_reflns_limit_h_min     -14
_diffrn_reflns_limit_h_max     14
_diffrn_reflns_limit_k_min     -8
_diffrn_reflns_limit_k_max     8
_diffrn_reflns_limit_l_min     -23
_diffrn_reflns_limit_l_max     23
_diffrn_standards_number     0
_diffrn_standards_interval_count     ?
_diffrn_standards_interval_time     ?
_diffrn_standards_decay_%     ?
_refine_special_details
;
 Refinement of <i>F</i>^2^ against ALL reflections. The weighted
 <i>R</i>-factor <i>wR</i> and goodness of fit <i>S</i> are based on
 <i>F</i>^2^, conventional <i>R</i>-factors <i>R</i> are based on <i>F</i>,
 with <i>F</i> set to zero for negative <i>F</i>^2^. The threshold expression
 of <i>F</i>^2^ > \s(<i>F</i>^2^) is used only for calculating
 <i>R</i>-factors(gt) <i>etc</i>. and is not relevant to the choice of
 reflections for refinement. <i>R</i>-factors based on <i>F</i>^2^ are
 statistically about twice as large as those based on <i>F</i>, and
 <i>R</i>-factors based on ALL data will be even larger.
;
_reflns_number_total     2871
_reflns_number_gt     2797
_reflns_threshold_expression     I>2\s(I)
_refine_ls_structure_factor_coef     Fsqd
_refine_ls_matrix_type     full
_refine_ls_R_factor_all     0.0255
_refine_ls_R_factor_gt     0.0250
_refine_ls_wR_factor_gt     0.0636
_refine_ls_wR_factor_ref     0.0639
_refine_ls_goodness_of_fit_ref     1.122
_refine_ls_restrained_S_all     1.121
_refine_ls_number_reflns     2871
_refine_ls_number_parameters     151
_refine_ls_number_restraints     1
_refine_ls_hydrogen_treatment     constr
_refine_ls_weighting_scheme     calc
_refine_ls_weighting_details
         'calc w=1/[\s^2^(Fo^2^)+(0.0232P)^2^+0.6054P] where P=(Fo^2^+2Fc^2^)/3'
_atom_sites_solution_hydrogens     geom
_atom_sites_solution_primary     direct
_atom_sites_solution_secondary     difmap
_refine_ls_shift/su_max     0.001
_refine_ls_shift/su_mean     0.000
_refine_diff_density_max     0.335
_refine_diff_density_min     -0.498
_refine_ls_extinction_method     'none'
_refine_ls_extinction_coef     ?
loop_
    _atom_type_symbol
    _atom_type_description
    _atom_type_scat_dispersion_real
    _atom_type_scat_dispersion_imag
    _atom_type_scat_source
    'C' 'C' 0.0033 0.0016
                         'International Tables Vol C Tables 4.2.6.8 and 6.1.1.4'
    'H' 'H' 0.0000 0.0000
                         'International Tables Vol C Tables 4.2.6.8 and 6.1.1.4'
    'N' 'N' 0.0061 0.0033
                         'International Tables Vol C Tables 4.2.6.8 and 6.1.1.4'
    'O' 'O' 0.0106 0.0060
                         'International Tables Vol C Tables 4.2.6.8 and 6.1.1.4'
    'S' 'S' 0.1246 0.1234
                         'International Tables Vol C Tables 4.2.6.8 and 6.1.1.4'
    'Mn' 'Mn' 0.3368 0.7283
                         'International Tables Vol C Tables 4.2.6.8 and 6.1.1.4'
_computing_data_collection     '<i>SMART</i> (Bruker, 2002)'
_computing_cell_refinement     '<i>SAINT-Plus</i> (Bruker, 2002)'
_computing_data_reduction     '<i>SAINT-Plus</i> (Bruker, 2002)'
_computing_structure_solution     '<i>SHELXTL</i> (Sheldrick, 2008)'
_computing_structure_refinement     '<i>SHELXTL</i> (Sheldrick, 2008)'
_computing_molecular_graphics     '<i>SHELXTL</i> (Sheldrick, 2008)'
_computing_publication_material     '<i>publCIF</i> (Westrip, 2010)'
loop_
    _atom_site_type_symbol
    _atom_site_label
    _atom_site_fract_x
    _atom_site_fract_y
    _atom_site_fract_z
    _atom_site_U_iso_or_equiv
    _atom_site_adp_type
    _atom_site_calc_flag
    _atom_site_refinement_flags
    _atom_site_occupancy
    _atom_site_symmetry_multiplicity
    _atom_site_disorder_assembly
    _atom_site_disorder_group
    C C1 0.57264(12) 0.6534(2) 1.17119(7) 0.0219(3) Uani d . 1 1 . .
    H H1A 0.5302 0.7817 1.1516 0.026 Uiso calc R 1 1 . .
    C C2 0.61621(13) 0.6439(2) 1.24896(7) 0.0261(3) Uani d . 1 1 . .
    H H2A 0.6034 0.7634 1.2817 0.031 Uiso calc R 1 1 . .
    C C3 0.67842(14) 0.4574(3) 1.27770(7) 0.0282(3) Uani d . 1 1 . .
    H H3A 0.7083 0.4460 1.3306 0.034 Uiso calc R 1 1 . .
    C C4 0.69638(13) 0.2874(2) 1.22795(8) 0.0271(3) Uani d . 1 1 . .
    H H4A 0.7397 0.1585 1.2462 0.033 Uiso calc R 1 1 . .
    C C5 0.65016(12) 0.3084(2) 1.15104(7) 0.0224(3) Uani d . 1 1 . .
    H H5A 0.6627 0.1916 1.1172 0.027 Uiso calc R 1 1 . .
    C C6 0.72640(11) 0.6918(2) 0.95170(6) 0.0183(2) Uani d D 1 1 . .
    O O1 0.8259(9) 0.7831(13) 0.9285(10) 0.0169(10) Uani d PD 0.589(2) 1 A 1
    C C7 0.9256(16) 0.674(3) 0.9020(10) 0.0235(7) Uani d P 0.589(2) 1 A 1
    H H7A 0.8944 0.5470 0.8700 0.028 Uiso calc PR 0.589(2) 1 A 1
    H H7B 0.9824 0.6178 0.9460 0.028 Uiso calc PR 0.589(2) 1 A 1
    C C8 0.9949(2) 0.8301(4) 0.85523(13) 0.0212(3) Uani d P 0.589(2) 1 A 1
    H H8A 1.0637 0.7495 0.8364 0.025 Uiso calc PR 0.589(2) 1 A 1
    H H8B 0.9383 0.8804 0.8101 0.025 Uiso calc PR 0.589(2) 1 A 1
    C C9 1.0467(2) 1.0298(4) 0.90058(13) 0.0232(4) Uani d P 0.589(2) 1 A 1
    H H9A 0.9792 1.1045 0.9228 0.028 Uiso calc PR 0.589(2) 1 A 1
    H H9B 1.1088 0.9809 0.9432 0.028 Uiso calc PR 0.589(2) 1 A 1
    C C10 1.1062(15) 1.191(2) 0.8511(9) 0.0263(14) Uani d P 0.589(2) 1 A 1
    H H10A 1.1392 1.3158 0.8823 0.039 Uiso calc PR 0.589(2) 1 A 1
    H H10B 1.0444 1.2426 0.8097 0.039 Uiso calc PR 0.589(2) 1 A 1
    H H10C 1.1736 1.1174 0.8294 0.039 Uiso calc PR 0.589(2) 1 A 1
    O O1B 0.8163(14) 0.819(2) 0.9292(15) 0.0169(10) Uani d PD 0.411(2) 1 A 2
    C C7B 0.920(2) 0.683(4) 0.9022(14) 0.0235(7) Uani d P 0.411(2) 1 A 2
    H H7BA 0.9431 0.5589 0.9372 0.028 Uiso calc PR 0.411(2) 1 A 2
    H H7BB 0.8949 0.6257 0.8500 0.028 Uiso calc PR 0.411(2) 1 A 2
    C C8B 1.0250(3) 0.8474(5) 0.90349(19) 0.0212(3) Uani d P 0.411(2) 1 A 2
    H H8BA 1.0947 0.7751 0.8827 0.025 Uiso calc PR 0.411(2) 1 A 2
    H H8BB 1.0537 0.8874 0.9573 0.025 Uiso calc PR 0.411(2) 1 A 2
    C C9B 0.9920(3) 1.0572(6) 0.85830(19) 0.0232(4) Uani d P 0.411(2) 1 A 2
    H H9BA 0.9239 1.1321 0.8798 0.028 Uiso calc PR 0.411(2) 1 A 2
    H H9BB 0.9617 1.0177 0.8047 0.028 Uiso calc PR 0.411(2) 1 A 2
    C C10B 1.102(2) 1.219(3) 0.8590(13) 0.0263(14) Uani d P 0.411(2) 1 A 2
    H H10D 1.0730 1.3545 0.8324 0.039 Uiso calc PR 0.411(2) 1 A 2
    H H10E 1.1663 1.1515 0.8331 0.039 Uiso calc PR 0.411(2) 1 A 2
    H H10F 1.1351 1.2532 0.9119 0.039 Uiso calc PR 0.411(2) 1 A 2
    Mn Mn1 0.5000 0.5000 1.0000 0.01767(8) Uani d S 1 2 . .
    N N1 0.58831(10) 0.48802(18) 1.12286(6) 0.0197(2) Uani d . 1 1 A .
    S S1 0.61548(3) 0.86094(5) 0.978244(17) 0.01905(8) Uani d . 1 1 A .
    S S2 0.71689(3) 0.41428(5) 0.953823(19) 0.02316(9) Uani d . 1 1 A .
loop_
    _atom_site_aniso_label
    _atom_site_aniso_U_11
    _atom_site_aniso_U_22
    _atom_site_aniso_U_33
    _atom_site_aniso_U_12
    _atom_site_aniso_U_13
    _atom_site_aniso_U_23
    C1 0.0267(6) 0.0216(6) 0.0180(6) -0.0082(5) 0.0053(5) -0.0013(5)
    C2 0.0331(7) 0.0287(7) 0.0171(6) -0.0124(6) 0.0062(5) -0.0053(5)
    C3 0.0327(7) 0.0350(7) 0.0159(6) -0.0152(6) -0.0006(5) 0.0009(5)
    C4 0.0289(7) 0.0272(7) 0.0236(6) -0.0073(6) -0.0031(5) 0.0034(5)
    C5 0.0248(6) 0.0224(6) 0.0200(6) -0.0068(5) 0.0025(5) -0.0012(5)
    C6 0.0209(6) 0.0196(6) 0.0137(5) -0.0060(5) -0.0001(4) 0.0020(4)
    O1 0.0140(14) 0.005(3) 0.0317(5) 0.0019(17) 0.0048(12) 0.006(2)
    C7 0.0200(14) 0.0205(13) 0.0304(7) -0.0033(11) 0.0055(8) 0.0032(8)
    C8 0.0172(8) 0.0231(8) 0.0237(8) -0.0035(7) 0.0040(7) 0.0021(8)
    C9 0.0226(9) 0.0233(8) 0.0232(9) -0.0059(7) 0.0008(6) 0.0035(7)
    C10 0.0269(13) 0.022(3) 0.031(3) -0.007(2) 0.0053(16) 0.003(2)
    O1B 0.0140(14) 0.005(3) 0.0317(5) 0.0019(17) 0.0048(12) 0.006(2)
    C7B 0.0200(14) 0.0205(13) 0.0304(7) -0.0033(11) 0.0055(8) 0.0032(8)
    C8B 0.0172(8) 0.0231(8) 0.0237(8) -0.0035(7) 0.0040(7) 0.0021(8)
    C9B 0.0226(9) 0.0233(8) 0.0232(9) -0.0059(7) 0.0008(6) 0.0035(7)
    C10B 0.0269(13) 0.022(3) 0.031(3) -0.007(2) 0.0053(16) 0.003(2)
    Mn1 0.02238(14) 0.01829(14) 0.01273(12) -0.00792(10) 0.00374(9) -0.00022(9)
    N1 0.0229(5) 0.0207(5) 0.0157(5) -0.0079(4) 0.0037(4) -0.0008(4)
    S1 0.02207(16) 0.01559(14) 0.01983(15) -0.00504(11) 0.00407(11) 0.00058(11)
    S2 0.02738(17) 0.01555(15) 0.02887(17) -0.00708(12) 0.01235(13) -0.00299(12)
_geom_special_details
;
 All s.u.'s (except the s.u. in the dihedral angle between two l.s. planes)
 are estimated using the full covariance matrix. The cell s.u.'s are taken
 into account individually in the estimation of s.u.'s in distances, angles
 and torsion angles; correlations between s.u.'s in cell parameters are only
 used when they are defined by crystal symmetry. An approximate (isotropic)
 treatment of cell s.u.'s is used for estimating s.u.'s involving l.s. planes.
;
loop_
    _geom_bond_atom_site_label_1
    _geom_bond_atom_site_label_2
    _geom_bond_site_symmetry_2
    _geom_bond_distance
    _geom_bond_publ_flag
    C1 N1 . 1.3447(17) ?
    C1 C2 . 1.3937(17) ?
    C1 H1A . 0.9500 ?
    C2 C3 . 1.384(2) ?
    C2 H2A . 0.9500 ?
    C3 C4 . 1.387(2) ?
    C3 H3A . 0.9500 ?
    C4 C5 . 1.3906(18) ?
    C4 H4A . 0.9500 ?
    C5 N1 . 1.3454(18) ?
    C5 H5A . 0.9500 ?
    C6 O1 . 1.332(8) ?
    C6 O1B . 1.349(11) ?
    C6 S2 . 1.6925(13) ?
    C6 S1 . 1.7014(13) ?
    O1 C7 . 1.41(2) ?
    C7 C8 . 1.524(16) ?
    C7 H7A . 0.9900 ?
    C7 H7B . 0.9900 ?
    C8 C9 . 1.523(3) ?
    C8 H8A . 0.9900 ?
    C8 H8B . 0.9900 ?
    C9 C10 . 1.513(16) ?
    C9 H9A . 0.9900 ?
    C9 H9B . 0.9900 ?
    C10 H10A . 0.9800 ?
    C10 H10B . 0.9800 ?
    C10 H10C . 0.9800 ?
    O1B C7B . 1.52(3) ?
    C7B C8B . 1.52(2) ?
    C7B H7BA . 0.9900 ?
    C7B H7BB . 0.9900 ?
    C8B C9B . 1.523(5) ?
    C8B H8BA . 0.9900 ?
    C8B H8BB . 0.9900 ?
    C9B C10B . 1.55(2) ?
    C9B H9BA . 0.9900 ?
    C9B H9BB . 0.9900 ?
    C10B H10D . 0.9800 ?
    C10B H10E . 0.9800 ?
    C10B H10F . 0.9800 ?
    Mn1 N1 3_667 2.2558(11) ?
    Mn1 N1 . 2.2558(11) ?
    Mn1 S1 . 2.5863(4) ?
    Mn1 S1 3_667 2.5863(4) ?
    Mn1 S2 . 2.6554(5) ?
    Mn1 S2 3_667 2.6554(5) ?
loop_
    _geom_angle_atom_site_label_1
    _geom_angle_atom_site_label_2
    _geom_angle_atom_site_label_3
    _geom_angle_site_symmetry_1
    _geom_angle_site_symmetry_3
    _geom_angle
    _geom_angle_publ_flag
    N1 C1 C2 . . 122.57(13) ?
    N1 C1 H1A . . 118.7 ?
    C2 C1 H1A . . 118.7 ?
    C3 C2 C1 . . 118.86(13) ?
    C3 C2 H2A . . 120.6 ?
    C1 C2 H2A . . 120.6 ?
    C2 C3 C4 . . 118.85(12) ?
    C2 C3 H3A . . 120.6 ?
    C4 C3 H3A . . 120.6 ?
    C3 C4 C5 . . 119.09(14) ?
    C3 C4 H4A . . 120.5 ?
    C5 C4 H4A . . 120.5 ?
    N1 C5 C4 . . 122.39(13) ?
    N1 C5 H5A . . 118.8 ?
    C4 C5 H5A . . 118.8 ?
    O1 C6 S2 . . 118.6(4) ?
    O1B C6 S2 . . 128.8(6) ?
    O1 C6 S1 . . 118.1(4) ?
    O1B C6 S1 . . 107.9(6) ?
    S2 C6 S1 . . 123.34(7) ?
    C6 O1 C7 . . 127.1(9) ?
    O1 C7 C8 . . 110.3(11) ?
    O1 C7 H7A . . 109.6 ?
    C8 C7 H7A . . 109.6 ?
    O1 C7 H7B . . 109.6 ?
    C8 C7 H7B . . 109.6 ?
    H7A C7 H7B . . 108.1 ?
    C9 C8 C7 . . 112.9(7) ?
    C9 C8 H8A . . 109.0 ?
    C7 C8 H8A . . 109.0 ?
    C9 C8 H8B . . 109.0 ?
    C7 C8 H8B . . 109.0 ?
    H8A C8 H8B . . 107.8 ?
    C10 C9 C8 . . 111.8(5) ?
    C10 C9 H9A . . 109.3 ?
    C8 C9 H9A . . 109.3 ?
    C10 C9 H9B . . 109.3 ?
    C8 C9 H9B . . 109.3 ?
    H9A C9 H9B . . 107.9 ?
    C6 O1B C7B . . 112.4(12) ?
    C8B C7B O1B . . 103.3(16) ?
    C8B C7B H7BA . . 111.1 ?
    O1B C7B H7BA . . 111.1 ?
    C8B C7B H7BB . . 111.1 ?
    O1B C7B H7BB . . 111.1 ?
    H7BA C7B H7BB . . 109.1 ?
    C7B C8B C9B . . 114.6(9) ?
    C7B C8B H8BA . . 108.6 ?
    C9B C8B H8BA . . 108.6 ?
    C7B C8B H8BB . . 108.6 ?
    C9B C8B H8BB . . 108.6 ?
    H8BA C8B H8BB . . 107.6 ?
    C8B C9B C10B . . 113.5(9) ?
    C8B C9B H9BA . . 108.9 ?
    C10B C9B H9BA . . 108.9 ?
    C8B C9B H9BB . . 108.9 ?
    C10B C9B H9BB . . 108.9 ?
    H9BA C9B H9BB . . 107.7 ?
    C9B C10B H10D . . 109.5 ?
    C9B C10B H10E . . 109.5 ?
    H10D C10B H10E . . 109.5 ?
    C9B C10B H10F . . 109.5 ?
    H10D C10B H10F . . 109.5 ?
    H10E C10B H10F . . 109.5 ?
    N1 Mn1 N1 3_667 . 180.0 ?
    N1 Mn1 S1 3_667 . 89.15(3) ?
    N1 Mn1 S1 . . 90.85(3) ?
    N1 Mn1 S1 3_667 3_667 90.86(3) ?
    N1 Mn1 S1 . 3_667 89.15(3) ?
    S1 Mn1 S1 . 3_667 180.0 ?
    N1 Mn1 S2 3_667 . 89.85(3) ?
    N1 Mn1 S2 . . 90.15(3) ?
    S1 Mn1 S2 . . 69.478(12) ?
    S1 Mn1 S2 3_667 . 110.523(12) ?
    N1 Mn1 S2 3_667 3_667 90.16(3) ?
    N1 Mn1 S2 . 3_667 89.84(3) ?
    S1 Mn1 S2 . 3_667 110.521(12) ?
    S1 Mn1 S2 3_667 3_667 69.477(12) ?
    S2 Mn1 S2 . 3_667 180.0 ?
    C1 N1 C5 . . 118.23(11) ?
    C1 N1 Mn1 . . 120.78(9) ?
    C5 N1 Mn1 . . 120.81(8) ?
    C6 S1 Mn1 . . 84.58(4) ?
    C6 S2 Mn1 . . 82.56(4) ?
loop_
    _geom_torsion_atom_site_label_1
    _geom_torsion_atom_site_label_2
    _geom_torsion_atom_site_label_3
    _geom_torsion_atom_site_label_4
    _geom_torsion_site_symmetry_1
    _geom_torsion_site_symmetry_2
    _geom_torsion_site_symmetry_3
    _geom_torsion_site_symmetry_4
    _geom_torsion
    _geom_torsion_publ_flag
    N1 C1 C2 C3 . . . . 0.2(2) ?
    C1 C2 C3 C4 . . . . 0.7(2) ?
    C2 C3 C4 C5 . . . . -0.8(2) ?
    C3 C4 C5 N1 . . . . 0.0(2) ?
    O1B C6 O1 C7 . . . . -171(12) ?
    S2 C6 O1 C7 . . . . 3(2) ?
    S1 C6 O1 C7 . . . . -177.8(13) ?
    C6 O1 C7 C8 . . . . 159.6(13) ?
    O1 C7 C8 C9 . . . . 59.6(13) ?
    C7 C8 C9 C10 . . . . -175.5(10) ?
    O1 C6 O1B C7B . . . . 7(9) ?
    S2 C6 O1B C7B . . . . 0(3) ?
    S1 C6 O1B C7B . . . . -178.7(15) ?
    C6 O1B C7B C8B . . . . -163.2(16) ?
    O1B C7B C8B C9B . . . . -54.0(18) ?
    C7B C8B C9B C10B . . . . -178.7(15) ?
    C2 C1 N1 C5 . . . . -0.99(19) ?
    C2 C1 N1 Mn1 . . . . 174.12(10) ?
    C4 C5 N1 C1 . . . . 0.90(19) ?
    C4 C5 N1 Mn1 . . . . -174.21(10) ?
    S1 Mn1 N1 C1 . . . . 58.88(9) ?
    S1 Mn1 N1 C1 3_667 . . . -121.11(9) ?
    S2 Mn1 N1 C1 . . . . 128.36(9) ?
    S2 Mn1 N1 C1 3_667 . . . -51.64(9) ?
    S1 Mn1 N1 C5 . . . . -126.13(9) ?
    S1 Mn1 N1 C5 3_667 . . . 53.87(9) ?
    S2 Mn1 N1 C5 . . . . -56.65(9) ?
    S2 Mn1 N1 C5 3_667 . . . 123.35(9) ?
    O1 C6 S1 Mn1 . . . . 178.4(9) ?
    O1B C6 S1 Mn1 . . . . 177.2(12) ?
    S2 C6 S1 Mn1 . . . . -1.95(7) ?
    N1 Mn1 S1 C6 3_667 . . . -89.05(5) ?
    N1 Mn1 S1 C6 . . . . 90.95(5) ?
    S2 Mn1 S1 C6 . . . . 1.11(4) ?
    S2 Mn1 S1 C6 3_667 . . . -178.89(4) ?
    O1 C6 S2 Mn1 . . . . -178.5(9) ?
    O1B C6 S2 Mn1 . . . . -177.1(14) ?
    S1 C6 S2 Mn1 . . . . 1.91(7) ?
    N1 Mn1 S2 C6 3_667 . . . 88.03(5) ?
    N1 Mn1 S2 C6 . . . . -91.97(5) ?
    S1 Mn1 S2 C6 . . . . -1.12(4) ?
    S1 Mn1 S2 C6 3_667 . . . 178.88(4) ?
data_global
_journal_date_recd_electronic     2011-05-19
_journal_date_accepted     2011-07-04
_journal_name_full     'Acta Crystallographica, Section E'
_journal_year     2011
_journal_volume     67
_journal_issue      8
_journal_page_first     m1064
_journal_page_last     m1064
_journal_paper_category     QM
_journal_coeditor_code     RK2277
_publ_contact_author_name     'Prof. Zainudin Arifin'
_publ_contact_author_address
;
Department of Chemistry, University of Malaya
;
_publ_contact_author_email     zainudin@um.edu.my
_publ_contact_author_fax      60379674193
_publ_contact_author_phone      60379674021
_publ_section_title
;
Bis(<i>O</i>-<i>n</i>-butyl
dithiocarbonato-\k^2^<i>S</i>,<i>S</i>')bis(pyridine-\k<i>N</i>)manganese(II)
;
loop_
    _publ_author_name
    _publ_author_footnote
    _publ_author_address
    'Alam, Naveed' .
;
Department of Chemistry, Quaid-I-Azam University, Islamabad 45320, Pakistan
;
    'Ehsan, Muhammad Ali' .
;
Department of Chemistry, University of Malaya, 50603 Kuala Lumpur
Malaysia
;
    'Zeller, Matthias' .
;
Department of Chemistry, Youngstown State University, 1 University Plaza,
Youngstown, Ohio 44555, USA
;
    'Mazhar, Muhammad' .
;
Department of Chemistry, University of Malaya, 50603 Kuala Lumpur
Malaysia
;
    'Arifin, Zainudin' .
;
 Department of Chemistry, University of Malaya, 50603 Kuala Lumpur
Malaysia
;
_iucr_refine_instructions_details
;
TITL 07mz046m in P2(1)/c
CELL 0.71073  10.9189   6.0853  17.6500  90.000  97.536  90.000
ZERR    2.00   0.0017   0.0009   0.0027   0.000   0.003   0.000
LATT 1
SYMM -X, 0.5+Y, 0.5-Z
SFAC C  H  N  O  S  Mn
UNIT 40 56 4  4  8  2
OMIT 1 0 0
OMIT 0 0 2
L.S. 9
ACTA
BOND $H
FMAP 2
PLAN 5
SADI C6 O1 C6 O1b
EADP O1 O1b
EADP C7 C7b
EADP C8 C8b
EADP C9 C9b
EADP C10 C10b
SIZE 0.26 0.37 0.50
CONF
WGHT  0.023200  0.605400
FVAR  0.669000  0.588480
TEMP -173.5
C1     1   0.572610  0.653400  1.171190 11.000000  0.026460  0.021530 =
           0.017980 -0.001340  0.005330 -0.008220
AFIX 43
H1A    2   0.530162  0.781730  1.151569 11.000000 -1.200000
AFIX 0
C2     1   0.616209  0.643890  1.248949 11.000000  0.033370  0.028590 =
           0.016960 -0.005260  0.006230 -0.012490
AFIX 43
H2A    2   0.603468  0.763367  1.281667 11.000000 -1.200000
AFIX 0
C3     1   0.678381  0.457437  1.277694 11.000000  0.032400  0.034950 =
           0.015910  0.000850 -0.000640 -0.015180
AFIX 43
H3A    2   0.708246  0.446045  1.330576 11.000000 -1.200000
AFIX 0
C4     1   0.696337  0.287436  1.227938 11.000000  0.028870  0.027170 =
           0.023430  0.003430 -0.003140 -0.007350
AFIX 43
H4A    2   0.739575  0.158468  1.246169 11.000000 -1.200000
AFIX 0
C5     1   0.650194  0.308389  1.151040 11.000000  0.024550  0.022360 =
           0.020000 -0.001230  0.002530 -0.006750
AFIX 43
H5A    2   0.662826  0.191678  1.117167 11.000000 -1.200000
AFIX 0
C6     1   0.726401  0.691777  0.951697 11.000000  0.021030  0.019510 =
           0.013590  0.001950 -0.000050 -0.006030
PART 1
O1     4   0.825983  0.783106  0.928598 21.000000  0.013910  0.005230 =
           0.031620  0.006130  0.004710  0.002110
C7     1   0.925879  0.673556  0.901934 21.000000  0.019740  0.020220 =
           0.030360  0.003160  0.005560 -0.003050
AFIX 23
H7A    2   0.894722  0.546754  0.869915 21.000000 -1.200000
H7B    2   0.982865  0.617274  0.945904 21.000000 -1.200000
AFIX 0
C8     1   0.994941  0.830077  0.855216 21.000000  0.016770  0.023110 =
           0.023660  0.002130  0.003950 -0.003410
AFIX 23
H8A    2   1.063737  0.749788  0.836309 21.000000 -1.200000
H8B    2   0.938145  0.880395  0.810212 21.000000 -1.200000
AFIX 0
C9     1   1.046708  1.029767  0.900580 21.000000  0.022620  0.023230 =
           0.023160  0.003480  0.000800 -0.005920
AFIX 23
H9A    2   0.979193  1.104197  0.922908 21.000000 -1.200000
H9B    2   1.108927  0.980953  0.943137 21.000000 -1.200000
AFIX 0
C10    1   1.105826  1.190744  0.851126 21.000000  0.026760  0.022170 =
           0.030710  0.002760  0.004860 -0.007620
AFIX 137
H10A   2   1.138786  1.315981  0.882258 21.000000 -1.500000
H10B   2   1.043853  1.242707  0.809801 21.000000 -1.500000
H10C   2   1.173156  1.117884  0.829261 21.000000 -1.500000
PART 2
AFIX 0
O1B    4   0.816052  0.818694  0.928987 -21.000000  0.013910  0.005230 =
           0.031620  0.006130  0.004710  0.002110
C7B    1   0.919023  0.683982  0.902281 -21.000000  0.019740  0.020220 =
           0.030360  0.003160  0.005560 -0.003050
AFIX 23
H7BA   2   0.894305  0.626079  0.850098 -21.000000 -1.200000
H7BB   2   0.942266  0.559536  0.937364 -21.000000 -1.200000
AFIX 0
C8B    1   1.024929  0.847414  0.903465 -21.000000  0.016770  0.023110 =
           0.023660  0.002130  0.003950 -0.003410
AFIX 23
H8BA   2   1.053880  0.887345  0.957208 -21.000000 -1.200000
H8BB   2   1.094378  0.774603  0.882607 -21.000000 -1.200000
AFIX 0
C9B    1   0.992052  1.057160  0.858278 -21.000000  0.022620  0.023230 =
           0.023160  0.003480  0.000800 -0.005920
AFIX 23
H9BA   2   0.924076  1.132489  0.879849 -21.000000 -1.200000
H9BB   2   0.961568  1.017735  0.804698 -21.000000 -1.200000
AFIX 0
C10B   1   1.102305  1.218579  0.858947 -21.000000  0.026760  0.022170 =
           0.030710  0.002760  0.004860 -0.007620
AFIX 137
H10D   2   1.073998  1.354038  0.832148 -21.000000 -1.500000
H10E   2   1.166941  1.150382  0.833229 -21.000000 -1.500000
H10F   2   1.135569  1.253207  0.911888 -21.000000 -1.500000
PART 0
AFIX 0
Mn1    6   0.500000  0.500000  1.000000 10.500000  0.022360  0.018210 =
           0.012670 -0.000220  0.003740 -0.007920
N1     3   0.588277  0.488023  1.122846 11.000000  0.022880  0.020660 =
           0.015630 -0.000770  0.003730 -0.007920
S1     5   0.615485  0.860939  0.978245 11.000000  0.022080  0.015510 =
           0.019770  0.000580  0.004070 -0.005040
S2     5   0.716888  0.414284  0.953821 11.000000  0.027390  0.015470 =
           0.028800 -0.002990  0.012370 -0.007090
HKLF 4
END
;
