# Supplementary material for: Bis(O-n-butyl dithio­carbonato-κ2 S,S′)bis­(pyridine-κN)manganese(II)
Source: Acta Crystallogr Sect E Struct Rep Online. 2011 Jul 9;67(Pt 8):m1064. doi: 10.1107/S1600536811026523 (PMC3212145; doi:10.1107/S1600536811026523)
Supplement: Supplementary file 2 [file e-67-m1064-Isup2.hkl]

# 
# h,k,l, Fc-squared, Fo-squared, sigma(Fo-squared) and status flag 
# 
data_I
_shelx_title ' 07mz046m in P2(1)/c' 
_shelx_refln_list_code          4 
_shelx_F_calc_maximum      162.62 
_exptl_crystal_F_000       534.00 
_reflns_d_resolution_high  0.7504 
 
loop_ 
 _symmetry_equiv_pos_as_xyz 
 'x, y, z' 
 '-x, y+1/2, -z+1/2' 
 '-x, -y, -z' 
 'x, -y-1/2, z-1/2' 
 
_cell_length_a    10.9189 
_cell_length_b     6.0853 
_cell_length_c    17.6500 
_cell_angle_alpha  90.000 
_cell_angle_beta   97.536 
_cell_angle_gamma  90.000 
 
_shelx_F_squared_multiplier     1.000 
 
loop_ 
 _refln_index_h 
 _refln_index_k 
 _refln_index_l 
 _refln_F_squared_calc 
 _refln_F_squared_meas 
 _refln_F_squared_sigma 
 _refln_observed_status 
   2   0   0      334.21      295.75      6.76 o 
   3   0   0     7275.75     6967.84    179.02 o 
   4   0   0       37.40       57.28      4.29 o 
   5   0   0      540.04      493.06     17.35 o 
   6   0   0       31.01       29.93      2.39 o 
   7   0   0       47.66       50.75      4.58 o 
   8   0   0      723.18      677.96     14.21 o 
  10   0   0     2573.89     2650.84     68.66 o 
  11   0   0       81.73       76.46      3.92 o 
  12   0   0        1.33        2.74      0.99 o 
  13   0   0       34.61       39.86      5.59 o 
  14   0   0       83.63       87.90      8.73 o 
   1   1   0     1826.17     1811.82     26.64 o 
   2   1   0      708.04      708.27     10.00 o 
   3   1   0     8400.96     8223.29    112.83 o 
   4   1   0     3575.48     3758.39     51.68 o 
   5   1   0       84.14       66.66      1.62 o 
   6   1   0     1612.78     1575.96     23.27 o 
   7   1   0     1066.53     1059.30     13.72 o 
   8   1   0       28.76       33.46      1.05 o 
   9   1   0       23.64       22.76      1.11 o 
  10   1   0      436.61      397.98      7.41 o 
  11   1   0       26.09       25.29      1.44 o 
  12   1   0        9.10       12.17      1.55 o 
  13   1   0       71.96       77.80      4.29 o 
  14   1   0       56.60       76.69      4.58 o 
   0   2   0        9.78        8.81      0.55 o 
   1   2   0     3197.13     3281.43     45.02 o 
   2   2   0     1931.58     1914.29     26.55 o 
   3   2   0      241.89      215.39      4.49 o 
   4   2   0     3037.88     3071.26     42.19 o 
   5   2   0     1077.35     1042.11     14.63 o 
   6   2   0      276.49      256.14      4.21 o 
   7   2   0       30.53       24.75      1.08 o 
   8   2   0      231.61      234.48      5.53 o 
   9   2   0      348.96      346.01      7.69 o 
  10   2   0      262.62      264.67     10.78 o 
  11   2   0      875.73      865.96     17.06 o 
  12   2   0       56.33       59.68      3.35 o 
  13   2   0      167.29      165.64      7.79 o 
   1   3   0     1376.37     1408.75     19.77 o 
   2   3   0      377.63      365.79      6.29 o 
   3   3   0     1735.06     1703.27     24.27 o 
   4   3   0      381.25      371.04     10.68 o 
   5   3   0      469.94      460.49      9.01 o 
   6   3   0     1896.67     1928.26     30.08 o 
   7   3   0      156.06      156.40      4.15 o 
   8   3   0      218.16      208.20      5.28 o 
   9   3   0       99.39       94.90      4.84 o 
  10   3   0      176.43      169.79      4.82 o 
  11   3   0       18.96       18.19      1.47 o 
  12   3   0      222.23      228.70      6.20 o 
  13   3   0        0.94        1.65      1.17 o 
   0   4   0       65.60       62.59      2.10 o 
   1   4   0       11.57       12.11      0.78 o 
   2   4   0      785.26      827.08     12.09 o 
   3   4   0     2388.56     2448.36     37.96 o 
   4   4   0     1057.91     1120.41     17.90 o 
   5   4   0     1551.67     1574.16     24.82 o 
   6   4   0     1263.93     1270.20     23.73 o 
   7   4   0      375.80      366.13      8.10 o 
   8   4   0      133.90      125.54      3.85 o 
   9   4   0      125.68      123.69      3.94 o 
  10   4   0       10.82       11.23      1.23 o 
  11   4   0      492.58      515.48     11.50 o 
  12   4   0      605.03      637.30     13.83 o 
   1   5   0     1685.21     1770.74     25.16 o 
   2   5   0     1887.30     1920.59     30.11 o 
   3   5   0      383.71      401.99     10.98 o 
   4   5   0        1.60        1.26      0.51 o 
   5   5   0       11.89       11.39      1.07 o 
   6   5   0       10.83       11.28      1.19 o 
   7   5   0      307.97      313.08      7.56 o 
   8   5   0      212.98      209.33      5.75 o 
   9   5   0       49.43       39.30      2.19 o 
  10   5   0      263.10      270.36      9.15 o 
  11   5   0      353.72      339.68      8.53 o 
   0   6   0     1001.81      970.60     25.92 o 
   1   6   0      481.72      477.11      9.99 o 
   2   6   0     1802.52     1911.73     30.35 o 
   3   6   0      228.21      238.86      5.39 o 
   4   6   0      192.18      205.56      5.45 o 
   5   6   0      315.30      305.26      7.40 o 
   6   6   0       61.20       51.66      2.44 o 
   7   6   0      889.12      900.40     18.20 o 
   8   6   0      342.11      334.51      8.30 o 
   9   6   0       17.84       20.59      1.70 o 
   1   7   0      119.08      121.47      3.84 o 
   2   7   0      153.26      153.18      4.48 o 
   3   7   0      121.88      116.25      4.85 o 
   4   7   0       75.60       75.01      3.02 o 
   5   7   0      207.21      205.94      5.84 o 
   6   7   0       94.17       89.39      3.54 o 
   7   7   0       16.31       21.12      1.68 o 
   0   8   0       11.50        7.28      1.66 o 
   1   8   0      523.36      559.24     14.91 o 
   2   8   0      406.84      439.45     12.46 o 
 -14   1   1      674.04      684.21     18.10 o 
 -13   1   1      962.48     1023.36     51.75 o 
 -12   1   1      342.40      328.87      9.74 o 
 -11   1   1       24.99       22.40      1.38 o 
 -10   1   1       59.56       54.93      2.02 o 
  -9   1   1      309.67      297.80      4.96 o 
  -8   1   1        9.50        9.27      0.56 o 
  -7   1   1       36.70       37.26      1.27 o 
  -6   1   1       39.26       51.21      1.84 o 
  -5   1   1     3955.72     3919.90     56.72 o 
  -4   1   1     7677.73     7516.72    109.23 o 
  -3   1   1     4212.74     4043.10     92.96 o 
  -2   1   1     3277.41     3331.77     50.71 o 
  -1   1   1    10222.54     9167.87    223.22 o 
   0   1   1     3390.59     3373.22     52.80 o 
   1   1   1     1723.63     1764.00     30.88 o 
   2   1   1     4558.50     4701.33     65.09 o 
   3   1   1       83.56       67.85      1.58 o 
   4   1   1     2626.95     2510.71     34.59 o 
   5   1   1     8928.17     8351.26    242.33 o 
   6   1   1      327.07      263.22      4.84 o 
   7   1   1       59.26       61.38      1.42 o 
   8   1   1       28.75       27.57      0.92 o 
   9   1   1      830.27      837.25     13.98 o 
  10   1   1      671.58      670.71     11.53 o 
  11   1   1       80.27       76.11      3.57 o 
  12   1   1       77.74       69.16      3.50 o 
  13   1   1      278.30      283.88      9.93 o 
  14   1   1      727.25      779.69     20.30 o 
 -14   2   1        2.10       11.85      4.41 o 
 -13   2   1       25.80       28.42      2.82 o 
 -12   2   1        0.95        3.95      1.04 o 
 -11   2   1      557.96      566.33     11.88 o 
 -10   2   1     1236.15     1226.26     23.15 o 
  -9   2   1      217.04      204.41      5.11 o 
  -8   2   1      343.98      316.90      7.03 o 
  -7   2   1     1092.00     1049.78     16.06 o 
  -6   2   1      286.39      315.85      6.33 o 
  -5   2   1     2470.04     2844.98     39.07 o 
  -4   2   1       37.75       36.69      1.36 o 
  -3   2   1        6.87        4.94      0.51 o 
  -2   2   1     3565.59     3592.46     84.95 o 
  -1   2   1     8019.54     7970.78    143.86 o 
   0   2   1      149.98      146.56      2.44 o 
   1   2   1     2043.83     2101.97     28.88 o 
   2   2   1     2153.83     2169.63     29.89 o 
   3   2   1        1.40        2.22      0.29 o 
   4   2   1        4.68        6.96      0.36 o 
   5   2   1       59.41       73.91      1.77 o 
   6   2   1        1.10        1.92      0.40 o 
   7   2   1       69.27       51.94      1.56 o 
   8   2   1      983.57      963.84     15.79 o 
   9   2   1       76.57       71.99      2.59 o 
  10   2   1      709.41      672.05     13.59 o 
  11   2   1     1036.47     1039.25     21.95 o 
  12   2   1       50.29       45.24      2.91 o 
  13   2   1       18.89       20.22      2.05 o 
 -13   3   1        7.28        5.18      0.87 o 
 -12   3   1        6.75        6.06      1.80 o 
 -11   3   1      105.34      101.21      4.22 o 
 -10   3   1      831.55      815.46     19.05 o 
  -9   3   1      640.56      645.02     13.18 o 
  -8   3   1     1507.42     1519.15     34.79 o 
  -7   3   1      309.72      282.43     10.66 o 
  -6   3   1     1650.50     1658.05     25.86 o 
  -5   3   1       50.41       47.12      1.44 o 
  -4   3   1      316.26      288.68      5.21 o 
  -3   3   1      698.61      727.17     11.00 o 
  -2   3   1      438.77      421.49      6.31 o 
  -1   3   1     1973.03     1944.34     28.16 o 
   0   3   1     3927.60     3957.94     57.56 o 
   1   3   1     3462.16     3666.94     51.69 o 
   2   3   1     3478.32     3672.71     50.20 o 
   3   3   1     1198.71     1221.13     22.88 o 
   4   3   1       14.02        9.12      0.69 o 
   5   3   1      762.10      773.20     11.21 o 
   6   3   1      270.98      236.46      5.49 o 
   7   3   1      759.57      771.94     14.98 o 
   8   3   1      854.50      838.87     16.38 o 
   9   3   1      977.78      991.01     19.23 o 
  10   3   1     1317.45     1288.00     52.10 o 
  11   3   1      207.35      213.67      8.03 o 
  12   3   1        8.81       15.93      3.20 o 
  13   3   1       67.82       61.70      3.67 o 
 -12   4   1       28.05       30.97      3.04 o 
 -10   4   1       51.94       50.58      2.41 o 
  -9   4   1       20.76       20.29      1.50 o 
  -8   4   1      294.98      295.27      7.06 o 
  -7   4   1       15.75       12.27      1.18 o 
  -6   4   1      570.01      565.66     11.52 o 
  -5   4   1     4134.19     4260.99     64.57 o 
  -4   4   1      782.10      797.27     13.13 o 
  -3   4   1      576.51      556.22      9.41 o 
  -2   4   1       51.69       58.02      1.64 o 
  -1   4   1      148.36      143.59      2.66 o 
   0   4   1        2.42        2.80      0.40 o 
   1   4   1      174.65      157.89      2.85 o 
   2   4   1      486.12      491.37      7.48 o 
   3   4   1      315.60      293.44      4.75 o 
   4   4   1      599.54      599.26     10.15 o 
   5   4   1       66.98       54.55      2.17 o 
   6   4   1     1447.62     1424.99     26.57 o 
   7   4   1       30.11       27.95      2.54 o 
   8   4   1      296.35      267.14      6.51 o 
   9   4   1       67.47       52.43      2.38 o 
  10   4   1       75.40       72.13      2.95 o 
  11   4   1       71.81       65.75      5.96 o 
  12   4   1       20.77       21.54      4.05 o 
 -11   5   1      321.69      335.96     12.15 o 
 -10   5   1       51.37       54.40      2.70 o 
  -9   5   1        2.78        4.08      1.19 o 
  -8   5   1      161.65      164.24      4.85 o 
  -7   5   1     1410.20     1444.96     28.77 o 
  -6   5   1      128.82      121.44      3.80 o 
  -5   5   1       22.51       22.68      1.45 o 
  -4   5   1        0.52        1.54      0.60 o 
  -3   5   1       28.58       31.52      1.35 o 
  -2   5   1     3191.02     3401.26     52.42 o 
  -1   5   1     2338.37     2274.38     57.12 o 
   0   5   1      105.81      105.54      2.30 o 
   1   5   1      439.31      431.13      6.88 o 
   2   5   1      665.08      663.73     11.21 o 
   3   5   1      547.61      554.48      9.59 o 
   4   5   1       11.62        8.67      0.76 o 
   5   5   1       19.03       17.16      1.28 o 
   6   5   1        6.45        7.96      1.00 o 
   7   5   1      344.39      323.51      7.71 o 
   8   5   1      658.11      643.82     13.57 o 
   9   5   1       94.19       85.76      3.33 o 
  10   5   1      101.05       93.62      3.62 o 
  11   5   1      477.15      483.70     11.26 o 
  -9   6   1        5.56        4.78      0.94 o 
  -8   6   1       59.81       63.55      2.86 o 
  -7   6   1      557.27      561.75     12.24 o 
  -6   6   1      152.32      147.87      4.53 o 
  -5   6   1        9.46        8.98      1.05 o 
  -4   6   1      115.20      114.90      3.68 o 
  -3   6   1      160.82      146.60      3.82 o 
  -2   6   1      410.40      406.00      7.62 o 
  -1   6   1      218.66      227.27      4.82 o 
   0   6   1      623.50      626.50     17.37 o 
   1   6   1        0.33       -0.16      0.90 o 
   2   6   1      397.00      398.34      7.52 o 
   3   6   1      431.73      419.59      9.16 o 
   4   6   1       16.29       16.72      1.34 o 
   5   6   1       20.39       20.81      1.51 o 
   6   6   1       31.33       28.49      1.81 o 
   7   6   1      522.30      525.90     11.61 o 
   8   6   1      128.19      139.47      4.61 o 
   9   6   1       14.81       15.99      1.54 o 
  -7   7   1        1.19        1.54      0.93 o 
  -6   7   1      237.76      259.87     10.51 o 
  -5   7   1      130.02      140.45      5.06 o 
  -4   7   1      347.50      364.07      8.65 o 
  -3   7   1     2095.79     2211.48     49.13 o 
  -2   7   1     1019.62     1069.37     20.49 o 
  -1   7   1        4.61        2.83      1.12 o 
   0   7   1      172.12      189.52      5.14 o 
   1   7   1       58.30       59.35      3.21 o 
   2   7   1      239.82      253.98      7.94 o 
   3   7   1      737.31      772.44     19.14 o 
   4   7   1       86.45       88.42      3.56 o 
   5   7   1       12.51       11.31      1.31 o 
   6   7   1      235.32      227.00      6.31 o 
   7   7   1      590.60      603.90     13.35 o 
  -2   8   1      156.70      159.53      7.01 o 
  -1   8   1       30.01       25.35      1.76 o 
   0   8   1        2.37        1.95      0.81 o 
   1   8   1      133.46      131.03      5.36 o 
   2   8   1       11.15       10.47      1.56 o 
 -14   0   2      239.48      233.33     15.73 o 
 -13   0   2      165.65      171.99     12.37 o 
 -12   0   2       52.06       46.67      3.01 o 
 -11   0   2      372.35      372.14     11.80 o 
 -10   0   2       50.45       48.24      2.43 o 
  -9   0   2     5979.05     6041.17    117.25 o 
  -8   0   2     3590.66     3559.41    103.10 o 
  -7   0   2      110.98       92.93      2.26 o 
  -6   0   2        1.51        2.90      0.50 o 
  -5   0   2      368.11      348.54      8.37 o 
  -4   0   2     4682.21     4492.60    128.83 o 
  -3   0   2    12560.68    11505.52    362.95 o 
  -2   0   2     1176.47     1129.30     46.47 o 
  -1   0   2      198.83      191.62     10.67 o 
   1   0   2     4460.36     4309.79    588.07 o 
   2   0   2      199.79      212.24      8.09 o 
   3   0   2      961.03     1033.14     22.98 o 
   4   0   2      499.76      498.12     10.10 o 
   5   0   2      445.16      390.23     24.52 o 
   6   0   2      168.43      171.44      4.16 o 
   7   0   2      323.06      341.12      7.61 o 
   8   0   2      593.72      571.95     12.09 o 
   9   0   2     4008.71     4195.60    106.97 o 
  10   0   2     3594.55     3803.14    157.15 o 
  11   0   2        2.48        3.76      1.19 o 
  12   0   2       35.06       37.65      2.78 o 
  13   0   2       21.34       24.64      4.52 o 
  14   0   2        3.11        5.17      3.34 o 
 -14   1   2       70.96       93.28      9.02 o 
 -13   1   2        7.56       21.34      3.00 o 
 -12   1   2      239.80      207.72      6.92 o 
 -11   1   2        4.56        3.43      1.07 o 
 -10   1   2      111.13       97.30      2.60 o 
  -9   1   2       73.08       72.84      1.78 o 
  -8   1   2        4.47        7.14      1.07 o 
  -7   1   2      290.09      316.73      5.06 o 
  -6   1   2        2.98        1.06      0.31 o 
  -5   1   2     2603.88     2500.64     54.08 o 
  -4   1   2      153.38      158.01      4.53 o 
  -3   1   2      582.83      620.96      8.83 o 
  -2   1   2      121.91      141.24      2.22 o 
  -1   1   2      990.32     1038.31     14.29 o 
   0   1   2     2065.07     2181.17     66.82 o 
   1   1   2     3317.74     3265.31     50.44 o 
   2   1   2      662.45      674.41     10.65 o 
   3   1   2      587.52      540.54     10.77 o 
   4   1   2       60.76       43.14      1.00 o 
   5   1   2        2.73        1.71      0.29 o 
   6   1   2     1722.51     1673.76     49.65 o 
   7   1   2      380.75      337.26     11.30 o 
   8   1   2        9.66        8.10      0.67 o 
   9   1   2      111.05      101.92      2.60 o 
  10   1   2      202.50      208.82      4.44 o 
  11   1   2      183.46      167.88      5.89 o 
  12   1   2        4.61        6.12      1.38 o 
  13   1   2       86.39       83.39      4.13 o 
  14   1   2       28.00       40.14      4.44 o 
 -14   2   2      356.48      372.08     14.28 o 
 -13   2   2      251.94      223.59     10.43 o 
 -12   2   2       96.89       99.84      3.47 o 
 -11   2   2       89.09       91.14      4.17 o 
 -10   2   2      760.94      750.27     14.88 o 
  -9   2   2      133.09      148.33      4.07 o 
  -8   2   2       26.35       31.85      2.69 o 
  -7   2   2       72.76       76.02      1.78 o 
  -6   2   2       30.40       35.14      1.51 o 
  -5   2   2     2982.93     3188.66     46.46 o 
  -4   2   2     5639.15     5841.59     88.98 o 
  -3   2   2     1100.68     1091.58     16.94 o 
  -2   2   2      753.61      729.40     13.20 o 
  -1   2   2     1608.80     1636.90     43.57 o 
   0   2   2     2147.31     2289.23     31.50 o 
   1   2   2     2555.45     2640.15     35.91 o 
   2   2   2     2339.24     2329.14     31.95 o 
   3   2   2       55.31       32.93      0.88 o 
   4   2   2      123.16       91.28      2.93 o 
   5   2   2     1327.44     1237.45     24.30 o 
   6   2   2     1251.33     1252.34     19.85 o 
   7   2   2      115.76      107.43      2.55 o 
   8   2   2      868.42      898.03     16.39 o 
   9   2   2      565.22      566.02     11.60 o 
  10   2   2      186.10      185.94      4.92 o 
  11   2   2      444.00      425.60     12.69 o 
  12   2   2        2.44        5.03      3.02 o 
  13   2   2       30.54       30.52      2.52 o 
 -13   3   2       19.83       17.84      1.46 o 
 -12   3   2      208.24      212.18      5.84 o 
 -11   3   2       31.54       28.66      1.80 o 
 -10   3   2      245.94      224.84      5.83 o 
  -9   3   2       28.33       25.36      1.74 o 
  -8   3   2      711.58      697.49     13.95 o 
  -7   3   2       19.57       14.28      1.32 o 
  -6   3   2     1894.27     1900.56     29.71 o 
  -5   3   2      862.57      818.05     13.28 o 
  -4   3   2        2.86        4.64      0.84 o 
  -3   3   2     3037.41     3088.53     47.45 o 
  -2   3   2      999.43      927.44     13.13 o 
  -1   3   2     1000.91     1030.35     17.39 o 
   0   3   2     1367.67     1533.41     24.12 o 
   1   3   2     1170.81     1288.26     18.12 o 
   2   3   2      577.48      634.01     10.10 o 
   3   3   2      416.22      340.50      5.04 o 
   4   3   2     1425.86     1383.91     19.47 o 
   5   3   2       21.42       17.51      0.79 o 
   6   3   2      565.14      563.61     11.57 o 
   7   3   2      700.39      699.12     13.73 o 
   8   3   2       14.24       12.10      1.30 o 
   9   3   2      223.38      208.34      5.94 o 
  10   3   2      184.30      179.46      5.06 o 
  11   3   2      122.52      111.92      3.79 o 
  12   3   2      108.56      103.73      4.81 o 
  13   3   2      167.25      150.57      6.18 o 
 -12   4   2      529.13      519.33     15.79 o 
 -11   4   2      450.30      459.68     10.44 o 
 -10   4   2       67.72       69.78      2.88 o 
  -9   4   2       65.04       70.07      2.79 o 
  -8   4   2       37.64       39.14      1.98 o 
  -7   4   2       57.76       52.81      2.21 o 
  -6   4   2      711.42      698.47     11.73 o 
  -5   4   2      877.12      861.62     14.26 o 
  -4   4   2      397.89      402.66      7.66 o 
  -3   4   2     3773.10     3813.95     58.18 o 
  -2   4   2     2409.10     2566.34     35.61 o 
  -1   4   2      543.98      554.32      8.28 o 
   0   4   2      123.60       92.77      1.93 o 
   1   4   2       99.06       77.33      1.72 o 
   2   4   2      635.18      618.90      9.17 o 
   3   4   2     1651.77     1714.20     24.13 o 
   4   4   2     1598.66     1626.47     25.69 o 
   5   4   2      181.01      166.97      4.36 o 
   6   4   2      764.25      709.17     14.00 o 
   7   4   2      980.70      933.78     24.27 o 
   8   4   2       93.98       87.13      3.90 o 
   9   4   2        4.09        7.18      1.18 o 
  10   4   2       28.31       29.10      1.85 o 
  11   4   2       74.23       85.51      3.37 o 
  12   4   2      249.65      274.24      7.26 o 
 -11   5   2       73.74       78.11      3.72 o 
 -10   5   2      614.51      648.13     14.26 o 
  -9   5   2      127.13      123.74      4.13 o 
  -8   5   2        0.12        1.78      0.78 o 
  -7   5   2      171.45      165.59      7.01 o 
  -6   5   2        6.12        5.80      1.09 o 
  -5   5   2        0.05        0.69      0.49 o 
  -4   5   2       50.29       47.36      1.70 o 
  -3   5   2      164.11      158.18      3.58 o 
  -2   5   2      354.78      349.20      6.66 o 
  -1   5   2       32.47       30.39      1.30 o 
   0   5   2      429.95      403.63      6.47 o 
   1   5   2      642.71      598.76      9.11 o 
   2   5   2      265.97      253.17      4.97 o 
   3   5   2      711.41      679.10     11.45 o 
   4   5   2       28.02       24.10      1.46 o 
   5   5   2       28.69       25.87      1.56 o 
   6   5   2      157.23      152.05      4.40 o 
   7   5   2      306.48      294.25      7.20 o 
   8   5   2      118.83      114.70      7.09 o 
   9   5   2        0.25        1.36      1.54 o 
  10   5   2      247.45      245.14      6.69 o 
  11   5   2      410.50      412.09     15.04 o 
  -9   6   2       41.56       48.12      2.88 o 
  -8   6   2       26.61       29.65      2.19 o 
  -7   6   2      901.70      923.44     18.47 o 
  -6   6   2      667.54      692.83     14.38 o 
  -5   6   2       19.75       19.35      1.46 o 
  -4   6   2        3.06        4.10      0.75 o 
  -3   6   2      279.91      278.70      5.73 o 
  -2   6   2     1595.03     1634.65     26.28 o 
  -1   6   2      688.17      715.17     12.17 o 
   0   6   2       72.19       63.89      2.39 o 
   1   6   2        4.69        4.05      0.87 o 
   2   6   2      231.71      235.00      4.94 o 
   3   6   2      435.83      423.79      9.35 o 
   4   6   2        1.92        2.54      0.82 o 
   5   6   2       52.67       52.60      2.41 o 
   6   6   2       21.39       18.29      1.49 o 
   7   6   2      719.28      729.67     15.13 o 
   8   6   2      770.18      782.36     16.37 o 
   9   6   2      125.23      131.00      4.53 o 
  -7   7   2        0.16        0.36      0.74 o 
  -6   7   2        8.29       15.24      5.38 o 
  -5   7   2       14.41       17.64      2.48 o 
  -4   7   2      108.28      102.48      3.92 o 
  -3   7   2      380.41      390.15      8.81 o 
  -2   7   2       44.51       38.85      2.07 o 
  -1   7   2      182.46      181.06      5.00 o 
   0   7   2      156.55      144.16      4.30 o 
   1   7   2      187.84      182.33      4.99 o 
   2   7   2       53.79       47.85      2.89 o 
   3   7   2       67.61       67.63      3.53 o 
   4   7   2      264.95      284.98      8.89 o 
   5   7   2        0.11        0.33      0.69 o 
   6   7   2       42.30       45.91      2.48 o 
   7   7   2        2.03        4.62      1.31 o 
  -2   8   2      200.02      214.30     10.36 o 
  -1   8   2      435.79      449.87     27.23 o 
   0   8   2      149.38      147.52      6.64 o 
   1   8   2      133.58      124.91      5.23 o 
 -14   1   3      273.64      294.71      9.38 o 
 -13   1   3      768.44      798.70     22.13 o 
 -12   1   3      200.78      214.79      6.43 o 
 -11   1   3        2.15        3.68      0.82 o 
 -10   1   3       67.75       74.16      3.32 o 
  -9   1   3      287.36      293.74      4.98 o 
  -8   1   3      501.83      487.20      7.49 o 
  -7   1   3       54.04       52.37      1.33 o 
  -6   1   3      420.69      432.07      8.51 o 
  -5   1   3     3788.45     3729.95     51.17 o 
  -4   1   3    26446.63    19814.68   1018.74 o 
  -3   1   3     2526.64     2521.85     34.25 o 
  -2   1   3       49.87       42.33      0.92 o 
  -1   1   3     3608.07     3710.11     57.56 o 
   0   1   3     1755.88     1796.51     24.65 o 
   1   1   3     1216.36     1246.56     15.63 o 
   2   1   3       65.91       67.73      1.45 o 
   3   1   3       10.06       12.63      0.58 o 
   4   1   3      922.49      868.28     13.88 o 
   5   1   3     8687.56     8552.29    132.26 o 
   6   1   3     4741.88     4816.73     97.60 o 
   7   1   3      234.96      231.66      3.85 o 
   8   1   3       28.60       24.99      1.10 o 
   9   1   3      101.47       98.79      3.89 o 
  10   1   3      421.45      423.23      9.34 o 
  11   1   3       69.49       63.35      3.27 o 
  12   1   3       31.72       28.59      2.24 o 
  13   1   3       45.25       48.07      3.07 o 
 -14   2   3       51.39       56.02      3.43 o 
 -13   2   3       25.51       33.12      4.49 o 
 -12   2   3        5.56       11.35      1.51 o 
 -11   2   3      147.85      148.47      4.33 o 
 -10   2   3     1159.23     1151.13     21.77 o 
  -9   2   3      103.89       96.56      3.08 o 
  -8   2   3      905.03      918.43     15.04 o 
  -7   2   3     1765.02     1800.78     33.47 o 
  -6   2   3       69.41       84.22      1.75 o 
  -5   2   3       99.25       86.42      1.94 o 
  -4   2   3      445.02      477.99      7.85 o 
  -3   2   3       48.67       52.63      1.46 o 
  -2   2   3      156.45      144.38      4.07 o 
  -1   2   3     3574.05     3598.43     52.29 o 
   0   2   3      936.64      981.45     13.93 o 
   1   2   3      911.61      980.01     13.67 o 
   2   2   3     7472.67     7481.07    109.85 o 
   3   2   3      970.05     1009.37     14.16 o 
   4   2   3       13.95        7.49      1.31 o 
   5   2   3        2.42        8.28      1.87 o 
   6   2   3      471.74      510.68      8.81 o 
   7   2   3        5.55        6.09      0.64 o 
   8   2   3      428.22      431.61      7.84 o 
   9   2   3      310.11      297.07      6.84 o 
  10   2   3       60.78       61.49      2.46 o 
  11   2   3      454.62      463.56     13.28 o 
  12   2   3      262.76      254.91      8.37 o 
  13   2   3        5.48        8.17      1.56 o 
 -13   3   3        2.73       19.98      2.14 o 
 -12   3   3        1.10       11.59      2.74 o 
 -11   3   3      123.49      125.28      5.25 o 
 -10   3   3      110.84      120.75      3.81 o 
  -9   3   3      509.57      482.50     10.31 o 
  -8   3   3      288.10      269.24      6.36 o 
  -7   3   3      543.43      501.76      8.72 o 
  -6   3   3     1568.21     1602.06     26.20 o 
  -5   3   3      689.23      715.62     11.82 o 
  -4   3   3      327.52      320.47      5.68 o 
  -3   3   3      255.31      256.80      4.72 o 
  -2   3   3     1371.06     1459.78     20.42 o 
  -1   3   3     4441.60     4817.32     72.70 o 
   0   3   3     3997.20     4174.78     76.68 o 
   1   3   3     4002.43     4149.83     62.43 o 
   2   3   3      565.87      488.16      7.22 o 
   3   3   3        2.15        3.30      0.66 o 
   4   3   3       41.87       30.85      1.16 o 
   5   3   3      303.28      293.01      7.40 o 
   6   3   3      121.11      122.06      4.34 o 
   7   3   3     2369.47     2360.79     42.62 o 
   8   3   3      543.47      553.18     11.49 o 
   9   3   3     1022.26      982.81     22.48 o 
  10   3   3      202.05      194.56      5.31 o 
  11   3   3      161.25      162.95      7.63 o 
  12   3   3       10.00       14.76      2.57 o 
  13   3   3        1.66        8.86      4.64 o 
 -12   4   3      127.05      149.34     15.01 o 
 -11   4   3        1.31       19.99      4.45 o 
 -10   4   3       45.66       51.03      2.74 o 
  -9   4   3       54.47       54.18      2.41 o 
  -8   4   3        0.93        1.84      0.78 o 
  -7   4   3        8.64        8.86      0.99 o 
  -6   4   3       57.98       56.22      2.13 o 
  -5   4   3     1676.98     1612.87     40.78 o 
  -4   4   3      340.52      351.41      6.42 o 
  -3   4   3     1677.52     1656.77     26.08 o 
  -2   4   3      270.82      253.16      4.20 o 
  -1   4   3      943.57      970.66     14.22 o 
   0   4   3      186.06      177.75      3.16 o 
   1   4   3      135.29      144.18      2.68 o 
   2   4   3      416.05      410.97      6.36 o 
   3   4   3       49.20       51.44      1.31 o 
   4   4   3     1266.92     1291.69     20.54 o 
   5   4   3      777.15      727.32     14.24 o 
   6   4   3     2020.12     1973.57     42.12 o 
   7   4   3      218.44      227.71      5.76 o 
   8   4   3        0.05        0.74      0.80 o 
   9   4   3       14.29       15.49      1.36 o 
  10   4   3        0.01        0.55      0.64 o 
  11   4   3      148.02      137.34      7.44 o 
  12   4   3       13.06       19.97      2.04 o 
 -11   5   3      225.85      224.76      7.13 o 
 -10   5   3      506.90      477.70     12.10 o 
  -9   5   3       30.72       32.59      2.68 o 
  -8   5   3       99.50      109.93      3.72 o 
  -7   5   3      726.19      732.54     14.93 o 
  -6   5   3      365.32      374.53     15.39 o 
  -5   5   3       32.79       27.78      1.33 o 
  -4   5   3      331.51      302.81      5.88 o 
  -3   5   3      115.49      115.52      3.08 o 
  -2   5   3     1603.39     1649.96     26.02 o 
  -1   5   3      713.07      737.95     12.35 o 
   0   5   3       78.74       69.51      1.74 o 
   1   5   3        1.59        1.72      0.42 o 
   2   5   3      928.99      954.60     15.65 o 
   3   5   3     1479.29     1555.29     24.61 o 
   4   5   3        5.06        3.81      1.09 o 
   5   5   3       65.28       48.90      2.16 o 
   6   5   3       47.34       39.94      2.01 o 
   7   5   3      319.94      311.18      7.55 o 
   8   5   3     1168.42     1179.37     22.92 o 
   9   5   3       83.63       87.64      3.41 o 
  10   5   3       50.47       50.77      3.67 o 
  -9   6   3       20.54       27.61      3.82 o 
  -8   6   3        5.68        7.75      1.41 o 
  -7   6   3      420.76      423.48     13.36 o 
  -6   6   3      762.11      734.43     16.72 o 
  -5   6   3       56.78       56.27      2.44 o 
  -4   6   3        0.24        0.55      0.51 o 
  -3   6   3       84.42       82.38      2.50 o 
  -2   6   3      871.02      865.01     14.62 o 
  -1   6   3      356.05      339.68      6.51 o 
   0   6   3       16.77       17.11      1.28 o 
   1   6   3      368.82      381.72      8.27 o 
   2   6   3      105.72      112.03      2.95 o 
   3   6   3      451.68      435.29      9.51 o 
   4   6   3        0.68        1.09      0.74 o 
   5   6   3        3.37        6.52      1.12 o 
   6   6   3       16.74       15.64      1.40 o 
   7   6   3      473.05      467.64     10.65 o 
   8   6   3      463.31      481.61     19.50 o 
   9   6   3       24.96       28.99      2.02 o 
  -7   7   3       84.54       81.47      3.76 o 
  -6   7   3     1441.91     1491.41     31.49 o 
  -5   7   3      499.75      494.81     17.65 o 
  -4   7   3       90.60       87.77      3.66 o 
  -3   7   3      326.75      335.16      8.63 o 
  -2   7   3      871.24      899.31     19.38 o 
  -1   7   3      121.85      124.15      3.90 o 
   0   7   3      313.19      331.30      7.74 o 
   1   7   3      356.36      367.05     11.65 o 
   2   7   3        4.64        3.36      1.22 o 
   3   7   3      807.94      847.00     35.34 o 
   4   7   3     1089.49     1059.63     39.39 o 
   5   7   3      132.62      134.31      4.41 o 
   6   7   3      127.57      138.26      4.60 o 
  -1   8   3        1.63        1.73      0.94 o 
   0   8   3      161.22      150.61      6.84 o 
   1   8   3        1.29        0.28      1.20 o 
 -14   0   4        0.57        1.58      2.12 o 
 -13   0   4       12.59       17.96      3.68 o 
 -12   0   4        4.54        5.24      1.32 o 
 -11   0   4        0.29        0.67      0.53 o 
 -10   0   4      118.79      103.52      3.35 o 
  -9   0   4     5567.78     5446.32    104.86 o 
  -8   0   4     5565.48     5488.58    106.44 o 
  -7   0   4     1470.33     1363.95     32.96 o 
  -6   0   4       41.24       56.87      1.88 o 
  -5   0   4      806.01      854.64     17.05 o 
  -4   0   4      888.97      819.32     16.56 o 
  -3   0   4       25.55       13.19      0.65 o 
  -2   0   4     6049.86     6253.86    284.22 o 
  -1   0   4      108.66       81.11      2.58 o 
   0   0   4     1765.54     1856.14     36.07 o 
   2   0   4       49.21       67.76      1.96 o 
   3   0   4      129.02      142.73      4.04 o 
   4   0   4      414.83      372.95     17.82 o 
   5   0   4     1583.89     1726.53     44.10 o 
   6   0   4     1688.04     1695.68     33.42 o 
   7   0   4       38.91       38.60      3.85 o 
   8   0   4       90.28       75.52      3.58 o 
   9   0   4     1464.07     1457.43     39.00 o 
  10   0   4     3864.87     3863.06    111.59 o 
  11   0   4      498.72      491.52     15.24 o 
  12   0   4      663.84      679.99     20.41 o 
  13   0   4      237.35      227.53     15.71 o 
 -14   1   4      189.38      190.81      7.48 o 
 -13   1   4       14.81       21.68      4.10 o 
 -12   1   4      157.77      157.61      7.23 o 
 -11   1   4       23.70       24.49      1.92 o 
 -10   1   4      137.13      132.95      3.16 o 
  -9   1   4      831.70      862.00     12.71 o 
  -8   1   4      106.85      107.77      2.49 o 
  -7   1   4      158.06      164.63      2.98 o 
  -6   1   4     3184.14     3164.45     46.82 o 
  -5   1   4     3410.47     3388.00     48.78 o 
  -4   1   4       70.39       67.11      1.92 o 
  -3   1   4     3430.07     3493.23     47.57 o 
  -2   1   4     7433.25     7283.90    155.82 o 
  -1   1   4       82.60       76.75      1.53 o 
   0   1   4     2812.66     2879.41     40.08 o 
   1   1   4       42.16       40.76      0.85 o 
   2   1   4     2353.27     2451.19     33.51 o 
   3   1   4       27.08       25.42      0.83 o 
   4   1   4     1788.26     1848.06     28.82 o 
   6   1   4     1276.74     1202.31     20.66 o 
   7   1   4      817.54      810.52     15.22 o 
   8   1   4       26.56       23.39      1.07 o 
   9   1   4      107.57      110.07      2.78 o 
  10   1   4       27.39       25.07      1.55 o 
  11   1   4      163.72      159.06      4.60 o 
  12   1   4        0.01        0.40      0.77 o 
  13   1   4        0.86        2.22      1.14 o 
 -14   2   4      114.63      119.10      5.22 o 
 -13   2   4      381.92      376.99     19.04 o 
 -12   2   4      182.15      175.12      5.05 o 
 -11   2   4       26.26       26.19      1.62 o 
 -10   2   4      185.56      189.93      8.31 o 
  -9   2   4        4.90       21.81      1.60 o 
  -8   2   4      564.73      592.23     10.16 o 
  -7   2   4     1805.50     1963.39     30.58 o 
  -6   2   4      795.64      773.63     14.81 o 
  -5   2   4     2000.07     2015.02     29.41 o 
  -4   2   4     1076.55     1040.62     17.59 o 
  -3   2   4     3536.17     3611.66     50.61 o 
  -2   2   4      343.05      302.86      4.58 o 
  -1   2   4     2354.08     2419.39     34.42 o 
   0   2   4     1624.14     1664.96     23.07 o 
   1   2   4      558.16      684.51     12.78 o 
   2   2   4     1174.31     1140.01     15.11 o 
   3   2   4      431.40      390.15      5.83 o 
   4   2   4      716.66      733.76     12.04 o 
   5   2   4     3387.45     3473.92     91.25 o 
   6   2   4     2088.97     2114.12     33.11 o 
   7   2   4      443.31      446.41      8.51 o 
   8   2   4       99.90       94.37      2.51 o 
   9   2   4       57.09       56.98      3.39 o 
  10   2   4       60.17       62.78      2.48 o 
  11   2   4       78.60       82.07      3.97 o 
  12   2   4      296.08      298.58      9.44 o 
  13   2   4       26.59       26.56      2.33 o 
 -13   3   4       19.42       17.48      2.69 o 
 -12   3   4      171.61      163.66      5.62 o 
 -11   3   4      617.68      568.30     12.10 o 
 -10   3   4        5.35        9.63      1.09 o 
  -9   3   4      466.64      425.11     12.39 o 
  -8   3   4       49.77       45.87      2.68 o 
  -7   3   4       25.47       26.77      1.51 o 
  -6   3   4      214.33      235.56      7.07 o 
  -5   3   4     1543.49     1553.34     24.37 o 
  -4   3   4      142.45      137.38      2.95 o 
  -3   3   4      519.54      502.00      8.42 o 
  -2   3   4     1238.37     1231.19     17.34 o 
  -1   3   4      162.92      166.97      2.85 o 
   0   3   4      610.52      599.14      8.88 o 
   1   3   4      131.32      146.76      2.60 o 
   2   3   4      726.79      736.30     10.62 o 
   3   3   4      893.33      914.69     13.11 o 
   4   3   4     1453.47     1479.20     20.86 o 
   5   3   4      158.43      154.86      3.33 o 
   6   3   4      627.25      641.51     10.98 o 
   7   3   4     1134.91     1077.09     20.42 o 
   8   3   4       66.03       58.89      2.45 o 
   9   3   4      204.92      198.31      5.77 o 
  10   3   4       16.72       12.48      1.68 o 
  11   3   4       60.90       64.71      2.94 o 
  12   3   4        0.58        1.29      0.97 o 
 -12   4   4      360.10      361.83      9.87 o 
 -11   4   4      367.07      371.10      9.90 o 
 -10   4   4      133.94      137.84      4.34 o 
  -9   4   4      107.84      109.89      3.66 o 
  -8   4   4      256.63      248.07      6.18 o 
  -7   4   4        8.46        7.70      0.81 o 
  -6   4   4     1359.52     1334.43     21.36 o 
  -5   4   4     2501.75     2506.24     54.75 o 
  -4   4   4     2127.81     2157.64     33.47 o 
  -3   4   4     1846.01     1963.74     30.55 o 
  -2   4   4     2355.08     2441.10     33.99 o 
  -1   4   4      435.16      438.21      6.73 o 
   0   4   4      212.73      225.61      3.85 o 
   1   4   4      538.88      563.84      8.44 o 
   2   4   4       11.24       15.34      0.68 o 
   3   4   4      746.06      733.57     13.71 o 
   4   4   4     2514.33     2405.42     44.73 o 
   5   4   4     1288.55     1326.39     24.82 o 
   6   4   4     1383.98     1340.14     25.03 o 
   7   4   4      754.05      799.13     23.49 o 
   8   4   4       93.39       94.06      3.29 o 
   9   4   4       87.09       75.36      2.95 o 
  10   4   4       37.94       46.91      2.65 o 
  11   4   4       47.84       47.83      2.46 o 
 -11   5   4      265.13      246.25      7.60 o 
 -10   5   4      476.45      458.23     19.57 o 
  -9   5   4      539.57      548.34     13.33 o 
  -8   5   4       30.53       34.76      2.91 o 
  -7   5   4      201.43      205.71      5.50 o 
  -6   5   4      697.55      714.57     12.30 o 
  -5   5   4      178.54      163.68      3.79 o 
  -4   5   4       84.51       74.40      2.21 o 
  -3   5   4        0.35        1.36      0.52 o 
  -2   5   4      612.89      637.99     10.89 o 
  -1   5   4     1283.59     1327.41     21.27 o 
   0   5   4      794.80      796.47     11.82 o 
   1   5   4      123.02      117.19      2.47 o 
   2   5   4      882.70      880.38     14.97 o 
   3   5   4      483.16      493.40     10.31 o 
   4   5   4        2.10        6.37      1.01 o 
   5   5   4       62.57       48.79      2.18 o 
   6   5   4        1.13        0.63      0.84 o 
   7   5   4        2.53        5.07      1.24 o 
   8   5   4       48.85       53.34      2.87 o 
   9   5   4       39.68       44.82      2.59 o 
  10   5   4       68.25       70.51      3.12 o 
  -9   6   4      100.73      102.17      6.88 o 
  -8   6   4       74.46       72.46      3.44 o 
  -7   6   4      818.77      824.56     18.59 o 
  -6   6   4     1159.17     1189.41     25.47 o 
  -5   6   4      127.84      114.65      3.40 o 
  -4   6   4      173.17      169.49      4.02 o 
  -3   6   4       18.92       20.38      1.75 o 
  -2   6   4      271.34      277.49      5.64 o 
  -1   6   4      843.12      847.72     19.80 o 
   0   6   4       16.64       15.85      1.23 o 
   1   6   4      216.52      215.18      5.34 o 
   2   6   4      234.46      242.55      5.99 o 
   3   6   4     1350.63     1386.07     26.00 o 
   4   6   4      286.88      269.21      6.67 o 
   5   6   4       29.64       34.26      1.95 o 
   6   6   4        0.44        0.83      0.72 o 
   7   6   4      310.72      316.11      7.91 o 
   8   6   4      979.43     1029.04     20.76 o 
   9   6   4      192.16      196.88      5.88 o 
  -7   7   4      174.67      172.47      5.94 o 
  -6   7   4       30.83       31.03      2.32 o 
  -5   7   4       85.11       87.73      3.82 o 
  -4   7   4       58.84       54.24      2.80 o 
  -3   7   4      124.63      120.53      4.26 o 
  -2   7   4       54.49       52.45      2.67 o 
  -1   7   4        1.35        1.05      0.89 o 
   0   7   4      263.08      260.61      7.10 o 
   1   7   4        4.96        5.07      1.32 o 
   2   7   4      276.67      281.34      9.65 o 
   3   7   4       75.59       71.01      3.65 o 
   4   7   4       72.26       74.01      3.84 o 
   5   7   4      125.63      124.64      4.23 o 
   6   7   4       47.42       49.17      2.58 o 
 -14   1   5       23.75       37.03      8.52 o 
 -13   1   5     1016.17     1047.01     25.51 o 
 -12   1   5      726.42      720.92     20.62 o 
 -11   1   5      145.19      152.57      4.34 o 
 -10   1   5       10.00       12.71      1.05 o 
  -9   1   5      357.70      369.88      6.06 o 
  -8   1   5     1462.34     1459.81     20.75 o 
  -7   1   5      196.18      186.13      3.31 o 
  -6   1   5       11.72       16.42      1.95 o 
  -5   1   5        3.09       11.72      1.25 o 
  -4   1   5     8232.61     8183.77    128.37 o 
  -3   1   5     6867.29     6797.53    143.07 o 
  -2   1   5      951.50      979.27     14.58 o 
  -1   1   5      429.49      452.50      7.11 o 
   0   1   5      151.27      143.11      2.70 o 
   1   1   5      688.05      688.45     10.16 o 
   2   1   5     2155.09     2178.70     29.81 o 
   3   1   5      281.93      268.77      4.74 o 
   4   1   5     2041.48     2112.98     32.68 o 
   5   1   5     5502.63     5441.11     83.71 o 
   6   1   5     4484.18     4434.51    104.80 o 
   7   1   5      292.89      259.20      5.54 o 
   8   1   5       81.96       81.33      2.21 o 
   9   1   5       20.33       21.03      1.34 o 
  10   1   5       47.17       44.22      2.06 o 
  11   1   5       33.48       33.58      1.85 o 
  12   1   5       20.65       22.37      2.07 o 
  13   1   5       98.26      102.00      4.74 o 
 -14   2   5      101.70       98.06      7.83 o 
 -13   2   5       11.18       24.11      3.37 o 
 -12   2   5       98.81       95.20      3.41 o 
 -11   2   5        0.43        2.50      1.71 o 
 -10   2   5     1101.32     1108.34     27.35 o 
  -9   2   5     1863.99     1817.25     32.22 o 
  -8   2   5      232.22      233.46      4.68 o 
  -7   2   5      395.60      345.74      7.47 o 
  -6   2   5      768.78      722.35     10.60 o 
  -5   2   5       49.46       63.47      1.76 o 
  -4   2   5     1672.86     1885.62     55.96 o 
  -3   2   5       12.92       16.13      1.21 o 
  -2   2   5      155.60      167.05      2.79 o 
  -1   2   5     1857.94     1867.91     44.04 o 
   0   2   5     5106.77     5254.12     72.55 o 
   1   2   5       10.03       13.64      0.53 o 
   2   2   5     2177.88     2198.49     28.92 o 
   3   2   5     1820.65     1776.81     24.76 o 
   4   2   5      179.82      173.00      3.47 o 
   5   2   5        3.58        1.75      0.52 o 
   6   2   5       88.92       82.87      2.32 o 
   7   2   5      406.60      410.62      8.73 o 
   8   2   5      514.82      505.61      9.00 o 
   9   2   5      503.83      477.52     12.87 o 
  10   2   5       21.56       21.18      3.12 o 
  11   2   5      781.50      800.89     29.10 o 
  12   2   5      579.94      591.01     19.22 o 
  13   2   5        7.59        6.67      1.63 o 
 -13   3   5      103.16      105.47      4.29 o 
 -12   3   5      191.07      184.90      5.99 o 
 -11   3   5      158.57      145.40      4.43 o 
 -10   3   5       16.65       15.95      1.32 o 
  -9   3   5     1697.50     1686.65     31.21 o 
  -8   3   5     1861.33     1961.52     33.30 o 
  -7   3   5     3208.24     3297.97     50.91 o 
  -6   3   5      816.37      809.03     13.57 o 
  -5   3   5     1669.65     1722.02     29.62 o 
  -4   3   5       71.82       55.92      1.61 o 
  -3   3   5      119.30       98.12      1.90 o 
  -2   3   5     1172.53     1192.60     16.78 o 
  -1   3   5       92.83       66.20      1.44 o 
   0   3   5      817.73      704.18     13.82 o 
   1   3   5     1651.91     1583.55     22.00 o 
   2   3   5     1810.26     1794.32     25.06 o 
   3   3   5     1968.88     2107.87     29.22 o 
   4   3   5      684.10      703.96     14.66 o 
   5   3   5        4.40        4.63      0.66 o 
   6   3   5       73.33       72.11      3.70 o 
   7   3   5      629.49      612.16     12.33 o 
   8   3   5      584.21      613.45     12.60 o 
   9   3   5      471.89      442.79     11.06 o 
  10   3   5      443.41      420.68     12.01 o 
  11   3   5      563.38      551.79     21.65 o 
  12   3   5      116.00      126.44      5.51 o 
 -12   4   5      169.23      176.50      7.97 o 
 -11   4   5       53.51       84.91     10.19 o 
 -10   4   5      114.12      116.79      8.61 o 
  -9   4   5      166.31      162.15      5.25 o 
  -8   4   5       21.81       23.43      1.50 o 
  -7   4   5     1043.27     1041.46     17.26 o 
  -6   4   5        3.22        2.95      0.80 o 
  -5   4   5      632.00      625.85     10.69 o 
  -4   4   5     3846.53     3944.72     93.80 o 
  -3   4   5     1109.66     1095.91     22.60 o 
  -2   4   5      587.75      595.07      8.90 o 
  -1   4   5       37.55       40.53      1.17 o 
   0   4   5      162.98      148.05      2.77 o 
   1   4   5       76.74       87.07      1.90 o 
   2   4   5       36.90       31.25      1.01 o 
   3   4   5       66.07       64.81      1.65 o 
   4   4   5      357.06      343.27      8.84 o 
   5   4   5      349.31      318.42      7.17 o 
   6   4   5      439.97      407.90      8.90 o 
   7   4   5     1462.95     1468.12     27.52 o 
   8   4   5       16.58       13.70      1.26 o 
   9   4   5       44.47       39.46      2.12 o 
  10   4   5       48.04       39.77      2.88 o 
  11   4   5       10.08       11.01      1.21 o 
 -11   5   5      304.58      318.83      9.10 o 
 -10   5   5      458.33      437.98     11.39 o 
  -9   5   5       61.67       69.86      3.36 o 
  -8   5   5       10.81       11.55      1.36 o 
  -7   5   5      501.92      463.24     15.00 o 
  -6   5   5     2061.34     2080.52     35.11 o 
  -5   5   5      258.41      240.65      5.03 o 
  -4   5   5        0.56        0.85      0.53 o 
  -3   5   5        4.98        4.09      0.65 o 
  -2   5   5        3.32        3.77      0.66 o 
  -1   5   5     1437.03     1456.82     23.11 o 
   0   5   5      640.46      637.87     11.52 o 
   1   5   5        7.48        7.58      0.60 o 
   2   5   5      790.36      757.96     11.39 o 
   3   5   5     1501.59     1536.91     28.49 o 
   4   5   5      655.99      627.34     14.04 o 
   5   5   5       10.57       10.28      1.08 o 
   6   5   5        2.50        4.59      0.94 o 
   7   5   5       38.81       41.82      2.16 o 
   8   5   5      398.32      404.36      9.46 o 
   9   5   5      557.58      542.57     12.04 o 
  10   5   5       24.31       21.53      1.74 o 
  -9   6   5      201.76      191.62      6.44 o 
  -8   6   5        2.25        2.54      0.95 o 
  -7   6   5       79.38       79.78      3.59 o 
  -6   6   5      634.92      650.10     15.14 o 
  -5   6   5       91.12       93.90      3.02 o 
  -4   6   5       10.11        9.35      0.98 o 
  -3   6   5       25.73       22.15      1.35 o 
  -2   6   5       13.84       12.48      1.37 o 
  -1   6   5      731.76      705.97     12.55 o 
   0   6   5       78.71       82.58      2.83 o 
   1   6   5        0.02       -0.20      0.48 o 
   2   6   5      266.40      256.06      6.24 o 
   3   6   5      555.22      561.70     11.84 o 
   4   6   5       15.05       11.55      1.23 o 
   5   6   5       48.79       42.48      2.19 o 
   6   6   5       64.36       51.76      2.50 o 
   7   6   5       37.27       25.74      1.85 o 
   8   6   5      371.16      386.42      9.39 o 
  -7   7   5        6.98       12.48      3.53 o 
  -6   7   5      115.40      122.30      5.33 o 
  -5   7   5      348.18      360.60      9.62 o 
  -4   7   5      127.60      126.75      3.81 o 
  -3   7   5      138.75      144.74      4.08 o 
  -2   7   5     1250.93     1300.58     27.07 o 
  -1   7   5      306.62      329.91      9.10 o 
   0   7   5       37.97       38.06      2.17 o 
   1   7   5      215.76      231.87      8.80 o 
   2   7   5       24.65       20.89      2.37 o 
   3   7   5      457.14      464.66     11.48 o 
   4   7   5     1213.99     1183.35     54.44 o 
   5   7   5      433.17      441.73     10.21 o 
   6   7   5      189.56      196.38      5.87 o 
 -14   0   6       17.44       12.72      3.05 o 
 -13   0   6      171.36      178.03     12.48 o 
 -12   0   6      339.78      352.88     11.09 o 
 -11   0   6       79.46       76.60      2.94 o 
 -10   0   6       90.31       78.83      2.83 o 
  -9   0   6       70.35       63.45      2.41 o 
  -8   0   6     8583.13     8530.72    164.42 o 
  -7   0   6     2713.86     2493.54     89.32 o 
  -6   0   6       87.64       84.93      2.50 o 
  -5   0   6       51.50       50.12      1.69 o 
  -4   0   6      481.80      442.64     11.83 o 
  -3   0   6      607.90      591.40     12.12 o 
  -2   0   6       23.45       23.74      1.82 o 
  -1   0   6     1400.82     1563.31     47.58 o 
   0   0   6      887.76      790.28     19.85 o 
   2   0   6    18012.38    17545.80    338.35 o 
   3   0   6      966.04     1021.04     30.48 o 
   4   0   6       63.83       65.50      1.95 o 
   5   0   6       25.46       24.27      1.06 o 
   6   0   6      255.01      236.87      5.55 o 
   7   0   6       18.91       19.82      1.01 o 
   8   0   6      156.65      152.53      5.85 o 
   9   0   6       11.59       11.67      1.50 o 
  10   0   6     1459.82     1520.71     41.11 o 
  11   0   6      728.37      687.31     25.13 o 
  12   0   6        5.57        4.19      2.08 o 
  13   0   6       16.97       12.88      1.78 o 
 -14   1   6      470.36      516.55     19.60 o 
 -13   1   6       98.65      120.55      6.86 o 
 -12   1   6        4.40       11.94      2.81 o 
 -11   1   6      292.00      289.73      9.86 o 
 -10   1   6       11.55        9.50      0.79 o 
  -9   1   6      100.93       87.58      2.09 o 
  -8   1   6        0.42        2.50      0.94 o 
  -7   1   6       80.99       90.74      1.96 o 
  -6   1   6       37.33       51.20      1.28 o 
  -5   1   6       50.43       26.74      0.82 o 
  -4   1   6      991.46      949.85     13.40 o 
  -3   1   6      704.21      730.89     10.44 o 
  -2   1   6      700.18      670.95     11.69 o 
  -1   1   6      145.67      157.19      2.80 o 
   0   1   6      429.21      457.19      7.06 o 
   1   1   6       76.38       83.79      1.57 o 
   2   1   6      924.60      964.07     15.68 o 
   3   1   6        2.77        1.48      0.39 o 
   4   1   6      343.25      312.76      5.59 o 
   5   1   6      618.57      587.09      9.89 o 
   6   1   6      161.38      170.57      3.57 o 
   7   1   6      424.88      417.28      7.46 o 
   8   1   6      343.87      321.97      6.14 o 
   9   1   6      127.10      118.66      3.61 o 
  10   1   6      258.67      248.96      6.27 o 
  11   1   6      186.48      175.46      8.02 o 
  12   1   6       99.22       91.75      4.37 o 
  13   1   6       10.00       11.15      1.63 o 
 -13   2   6       95.95      109.49      4.23 o 
 -12   2   6       57.38       59.02      2.60 o 
 -11   2   6       56.45       51.67      3.03 o 
 -10   2   6      643.03      638.73     18.27 o 
  -9   2   6     1853.62     1901.55     30.02 o 
  -8   2   6      780.51      843.66     13.94 o 
  -7   2   6      128.08      143.64      3.18 o 
  -6   2   6      268.95      288.30      6.17 o 
  -5   2   6       34.66       27.51      0.84 o 
  -4   2   6     2744.04     2883.82     39.40 o 
  -3   2   6     2869.98     2878.86     36.09 o 
  -2   2   6       60.54       84.18      1.53 o 
  -1   2   6       76.53       46.20      1.30 o 
   0   2   6      881.15      830.38     12.98 o 
   1   2   6     1236.86     1258.76     17.68 o 
   2   2   6     1691.73     1770.13     24.50 o 
   3   2   6     1777.92     1869.64     29.33 o 
   4   2   6      386.31      371.18      6.59 o 
   5   2   6     1189.35     1151.34     18.42 o 
   6   2   6     1441.76     1427.77     22.83 o 
   7   2   6      483.92      466.12      8.38 o 
   8   2   6        7.40        6.06      0.76 o 
   9   2   6       71.39       75.83      4.33 o 
  10   2   6      132.18      139.06     11.73 o 
  11   2   6       86.61       86.31      4.39 o 
  12   2   6      444.72      470.10     13.44 o 
  13   2   6        5.42       10.81      2.64 o 
 -13   3   6       63.25       79.97      4.54 o 
 -12   3   6       38.58       39.31      2.43 o 
 -11   3   6       98.77      119.71      4.43 o 
 -10   3   6       19.97       36.29      4.81 o 
  -9   3   6      403.46      374.88      7.13 o 
  -8   3   6        8.90       12.13      1.37 o 
  -7   3   6      824.83      839.04     15.43 o 
  -6   3   6        6.21       12.12      0.98 o 
  -5   3   6     2530.68     2522.29     38.89 o 
  -4   3   6      366.18      340.81      6.10 o 
  -3   3   6      171.49      165.42      2.92 o 
  -2   3   6     2748.78     2755.26     38.02 o 
  -1   3   6      195.66      156.13      2.86 o 
   0   3   6     1303.87     1409.82     19.85 o 
   1   3   6      567.86      632.52      9.28 o 
   2   3   6     1148.56     1183.21     16.74 o 
   3   3   6       66.86       71.86      1.59 o 
   4   3   6      863.40      850.89     14.14 o 
   5   3   6      787.29      786.72     11.80 o 
   6   3   6      131.78      120.44      3.45 o 
   7   3   6      911.13      896.62     17.24 o 
   8   3   6      434.00      402.08      8.84 o 
   9   3   6       31.92       30.68      1.96 o 
  10   3   6      179.89      170.29      4.90 o 
  11   3   6       82.35       86.24      7.20 o 
  12   3   6       41.89       34.18      3.67 o 
 -12   4   6      135.60      140.09      5.22 o 
 -11   4   6      616.96      622.21     14.83 o 
 -10   4   6      739.02      754.90     17.31 o 
  -9   4   6      138.46      135.02      4.65 o 
  -8   4   6        1.27        4.31      0.73 o 
  -7   4   6       14.68       22.68      2.80 o 
  -6   4   6      435.32      410.03      7.50 o 
  -5   4   6     1176.07     1214.57     19.58 o 
  -4   4   6      785.68      753.12     16.43 o 
  -3   4   6      214.77      210.80      3.98 o 
  -2   4   6     1636.07     1617.04     22.85 o 
  -1   4   6      784.98      776.60     13.43 o 
   0   4   6        5.72        5.55      0.49 o 
   1   4   6       80.36       69.52      1.66 o 
   2   4   6       10.39       13.71      1.14 o 
   3   4   6     1132.47     1150.45     17.59 o 
   4   4   6     1754.58     1821.54     28.80 o 
   5   4   6     1211.84     1214.17     22.87 o 
   6   4   6      435.69      461.20      9.91 o 
   7   4   6      877.08      892.31     17.69 o 
   8   4   6      609.10      610.57     12.81 o 
   9   4   6        6.43        9.15      1.82 o 
  10   4   6      109.24      117.17      4.01 o 
  11   4   6       57.35       51.99      2.53 o 
 -11   5   6       56.64       59.52      3.27 o 
 -10   5   6      109.49      101.39      4.31 o 
  -9   5   6      626.88      665.74     15.71 o 
  -8   5   6        0.31        1.96      0.84 o 
  -7   5   6       36.23       39.40      1.86 o 
  -6   5   6      265.79      262.76      5.96 o 
  -5   5   6        0.51        1.26      0.63 o 
  -4   5   6        0.44        0.50      0.49 o 
  -3   5   6       15.17       13.27      1.01 o 
  -2   5   6       35.10       32.10      1.35 o 
  -1   5   6      761.06      756.01     12.73 o 
   0   5   6      499.44      496.56      7.76 o 
   1   5   6      317.62      283.21      4.87 o 
   2   5   6      592.20      562.26      9.88 o 
   3   5   6      807.08      834.38     16.45 o 
   4   5   6      642.10      610.91     12.52 o 
   5   5   6       13.05       13.64      1.20 o 
   6   5   6       14.77       16.07      1.34 o 
   7   5   6        1.58        1.63      0.94 o 
   8   5   6      132.11      131.70      6.73 o 
   9   5   6       44.70       36.96      3.14 o 
  10   5   6       50.43       42.50      2.41 o 
  -9   6   6        1.76        1.81      1.04 o 
  -8   6   6       74.69       84.60      3.81 o 
  -7   6   6      110.80      110.55      4.32 o 
  -6   6   6     1303.18     1332.55     32.57 o 
  -5   6   6      492.40      498.65     10.04 o 
  -4   6   6       60.49       56.56      2.23 o 
  -3   6   6      147.73      138.79      3.79 o 
  -2   6   6       49.49       51.67      2.17 o 
  -1   6   6     1105.15     1129.21     20.03 o 
   0   6   6      527.76      527.77     11.97 o 
   1   6   6      342.45      298.25     20.44 o 
   2   6   6      267.28      256.79      7.81 o 
   3   6   6      786.03      807.16     15.00 o 
   4   6   6      558.80      552.93     13.63 o 
   5   6   6        2.02        1.59      0.77 o 
   6   6   6       49.68       41.71      2.26 o 
   7   6   6        1.60        2.02      0.91 o 
   8   6   6      395.99      404.79     13.12 o 
  -6   7   6        0.05        0.13      0.71 o 
  -5   7   6       45.74       46.06      4.12 o 
  -4   7   6      190.91      183.03      4.89 o 
  -3   7   6        5.07        5.14      0.82 o 
  -2   7   6      182.02      189.32      5.83 o 
  -1   7   6       72.74       72.99      3.17 o 
   0   7   6       22.24       17.84      2.68 o 
   1   7   6        7.04        8.26      1.93 o 
   2   7   6      164.17      146.01     22.29 o 
   3   7   6       18.34       15.09      1.97 o 
   4   7   6      142.55      139.81      6.63 o 
   5   7   6      153.61      158.44      5.51 o 
 -14   1   7        6.31       23.84      4.03 o 
 -13   1   7      599.57      653.95     13.75 o 
 -12   1   7     1088.30     1090.51     30.45 o 
 -11   1   7      502.15      507.79      9.17 o 
 -10   1   7        1.95        2.82      0.67 o 
  -9   1   7      220.43      206.85      3.48 o 
  -8   1   7      373.48      373.81      9.89 o 
  -7   1   7     1008.40     1008.63     14.53 o 
  -6   1   7       19.18       14.51      0.66 o 
  -5   1   7      200.90      210.12      3.51 o 
  -4   1   7     1118.53     1009.11     17.36 o 
  -3   1   7     8025.32     8198.85    112.62 o 
  -2   1   7      712.63      637.81      8.90 o 
  -1   1   7      247.20      245.76      4.12 o 
   0   1   7      670.45      655.94      9.45 o 
   1   1   7     4251.60     4377.14     59.81 o 
   2   1   7     2401.70     2425.23     35.15 o 
   3   1   7       55.22       57.40      2.16 o 
   4   1   7       39.94       27.48      0.89 o 
   5   1   7      830.83      813.14     13.38 o 
   6   1   7     3866.12     3938.82     60.97 o 
   7   1   7      829.43      836.99     13.95 o 
   8   1   7      107.60      104.45      3.33 o 
   9   1   7       22.40       19.37      1.62 o 
  10   1   7       42.59       45.66      2.20 o 
  11   1   7      572.95      593.13     12.89 o 
  12   1   7      143.00      135.70      5.58 o 
  13   1   7      160.19      162.49      6.42 o 
 -13   2   7        1.34       21.12      4.08 o 
 -10   2   7      305.53      324.71      6.39 o 
  -9   2   7     1560.95     1582.29     25.27 o 
  -8   2   7       71.62       63.89      2.81 o 
  -7   2   7     1021.72     1033.94     16.79 o 
  -6   2   7     2108.89     2156.29     38.15 o 
  -5   2   7       62.32       50.93      1.17 o 
  -4   2   7      149.23      181.76      3.11 o 
  -3   2   7      109.34      143.17      3.96 o 
  -2   2   7      210.52      250.59      4.30 o 
  -1   2   7      809.65      863.61     13.10 o 
   0   2   7     3148.40     3220.62     44.31 o 
   1   2   7      246.63      232.29      3.38 o 
   2   2   7      799.37      774.64     11.19 o 
   3   2   7     2708.85     2797.72     38.53 o 
   4   2   7       28.86       27.76      1.40 o 
   5   2   7      138.16      125.46      3.09 o 
   6   2   7        0.62        1.26      0.79 o 
   7   2   7       42.22       40.34      1.52 o 
   8   2   7       79.60       81.11      2.36 o 
   9   2   7      111.94      114.96      3.03 o 
  10   2   7       94.45       85.59      4.00 o 
  11   2   7      105.72      117.82      5.04 o 
  12   2   7      190.54      201.61      8.25 o 
 -13   3   7        8.69       33.09      5.19 o 
 -12   3   7        0.88        2.19      0.88 o 
 -11   3   7      187.01      195.20      7.25 o 
 -10   3   7      708.86      680.85     15.56 o 
  -9   3   7      771.92      782.35     15.61 o 
  -8   3   7     1022.02     1022.68     18.15 o 
  -7   3   7      741.94      752.72     12.71 o 
  -6   3   7      472.00      445.50      7.93 o 
  -5   3   7      984.51      983.96     15.95 o 
  -4   3   7        0.95        0.81      0.50 o 
  -3   3   7     1174.85     1214.75     17.27 o 
  -2   3   7      104.32       85.97      1.82 o 
  -1   3   7      595.33      592.33      8.81 o 
   0   3   7     3179.19     3393.83     46.90 o 
   1   3   7     2480.53     2668.27     36.90 o 
   2   3   7     3229.17     3383.99     46.61 o 
   3   3   7     1519.99     1547.87     21.82 o 
   4   3   7      580.21      572.41      9.91 o 
   5   3   7      313.38      306.00      5.25 o 
   6   3   7      200.83      207.12      4.39 o 
   7   3   7       13.04       10.96      1.22 o 
   8   3   7      629.38      649.26     13.29 o 
   9   3   7      158.64      161.42      4.65 o 
  10   3   7      527.07      495.96     13.77 o 
  11   3   7      215.86      203.97      7.35 o 
  12   3   7       96.42       92.22      4.66 o 
 -12   4   7        3.72       17.35      2.28 o 
 -11   4   7       93.19       97.06      7.04 o 
  -9   4   7       19.40       24.06      1.85 o 
  -8   4   7       18.56       24.28      2.10 o 
  -7   4   7        4.33        7.88      1.79 o 
  -6   4   7        1.38        2.18      0.65 o 
  -5   4   7      144.38      129.94      3.42 o 
  -4   4   7     1757.34     1726.10     29.35 o 
  -3   4   7      353.43      363.35      6.64 o 
  -2   4   7      933.14      947.66     13.77 o 
  -1   4   7       57.06       50.95      1.38 o 
   0   4   7      346.65      336.93      5.49 o 
   1   4   7       89.85       96.18      2.25 o 
   2   4   7      261.29      270.94      5.24 o 
   3   4   7       74.92       62.92      1.91 o 
   4   4   7        0.29        0.22      0.70 o 
   5   4   7      395.66      388.24      8.52 o 
   6   4   7        0.78        1.23      1.09 o 
   7   4   7     1123.69     1109.79     25.87 o 
   8   4   7        0.78        1.91      0.99 o 
   9   4   7      317.02      320.14     14.44 o 
  10   4   7       48.36       39.49      2.19 o 
  11   4   7        0.98        0.76      1.06 o 
 -11   5   7       32.66       32.54      2.40 o 
 -10   5   7      347.73      345.62      9.61 o 
  -9   5   7      633.77      630.34     21.99 o 
  -8   5   7       53.87       52.48      2.79 o 
  -7   5   7      328.95      337.80      7.32 o 
  -6   5   7      939.12      929.53     16.92 o 
  -5   5   7      144.18      131.76      3.61 o 
  -4   5   7       53.19       51.08      1.99 o 
  -3   5   7        3.44        4.24      0.75 o 
  -2   5   7        4.53        6.39      0.78 o 
  -1   5   7     1559.24     1627.05     27.74 o 
   0   5   7     1198.36     1188.01     17.25 o 
   1   5   7      423.11      412.47      6.71 o 
   2   5   7      229.45      220.88      4.61 o 
   3   5   7      777.78      785.41     15.35 o 
   4   5   7      700.66      730.44     14.65 o 
   5   5   7       29.17       24.95      1.59 o 
   6   5   7       76.85       64.10      2.68 o 
   7   5   7       34.46       33.04      1.95 o 
   8   5   7       57.98       55.16      4.41 o 
   9   5   7      278.64      275.10      7.26 o 
  -9   6   7       41.64       47.92      2.92 o 
  -8   6   7        2.87        8.17      2.59 o 
  -7   6   7        1.94        1.92      0.98 o 
  -6   6   7      461.01      476.19      9.77 o 
  -5   6   7      225.31      215.75      5.32 o 
  -4   6   7        2.44        2.24      0.71 o 
  -3   6   7        3.83        4.07      0.83 o 
  -2   6   7        2.55        3.08      0.75 o 
  -1   6   7      254.26      251.44      5.71 o 
   0   6   7      116.32      128.72      4.60 o 
   1   6   7       70.86       69.84      4.01 o 
   2   6   7       30.63       34.20      2.85 o 
   3   6   7       12.18       19.38      1.49 o 
   4   6   7      193.66      186.58      5.26 o 
   5   6   7        7.47        9.20      1.96 o 
   6   6   7       10.13       10.33      1.22 o 
   7   6   7        2.07        2.74      1.02 o 
   8   6   7      477.15      489.09     12.15 o 
  -6   7   7       48.68       47.83      2.78 o 
  -5   7   7      880.66      940.57     21.10 o 
  -4   7   7      191.53      196.06      5.17 o 
  -3   7   7       44.96       41.78      2.00 o 
  -2   7   7      570.48      587.14     13.68 o 
  -1   7   7      797.31      792.39     17.52 o 
   0   7   7      138.65      123.79      5.99 o 
   1   7   7      169.57      183.83      7.70 o 
   2   7   7       31.31       28.77      3.33 o 
   3   7   7       88.03       96.40      5.34 o 
   4   7   7      879.21      926.16     26.59 o 
   5   7   7      426.19      434.73     17.59 o 
 -13   0   8       25.88       29.27      2.28 o 
 -12   0   8       92.64       98.47      3.55 o 
 -11   0   8       51.67       52.49      2.35 o 
 -10   0   8        0.49        1.23      0.67 o 
  -9   0   8       31.39       26.54      1.51 o 
  -8   0   8     9497.42     9169.96    299.61 o 
  -7   0   8     5284.70     5116.94    256.29 o 
  -6   0   8      398.70      376.55      8.30 o 
  -5   0   8      452.54      449.51      9.61 o 
  -4   0   8        3.77        5.19      1.15 o 
  -3   0   8      985.32      953.31     19.22 o 
  -2   0   8     1196.45     1287.09     40.72 o 
  -1   0   8      757.41      761.61     13.16 o 
   0   0   8     2158.78     2325.01     45.17 o 
   1   0   8     7171.65     7406.59    142.46 o 
   2   0   8    14051.35    14178.17    276.05 o 
   3   0   8      231.66      307.40      6.81 o 
   4   0   8      876.77      886.16     18.02 o 
   5   0   8      109.10      101.32      2.86 o 
   6   0   8      129.94      156.83      5.92 o 
   7   0   8      388.66      414.29     12.72 o 
   8   0   8       19.50       21.81      1.97 o 
   9   0   8      270.61      292.56     10.00 o 
  10   0   8     1633.83     1721.58     46.15 o 
  11   0   8     2765.10     2917.60     76.48 o 
  12   0   8      236.59      230.06      9.03 o 
 -14   1   8      131.03      108.38      9.27 o 
 -13   1   8      198.68      222.63      9.66 o 
 -11   1   8      331.73      360.50      8.67 o 
 -10   1   8        8.54       11.64      1.38 o 
  -9   1   8      111.08      105.35      2.38 o 
  -8   1   8      683.12      682.14     10.25 o 
  -7   1   8       69.70       76.68      1.88 o 
  -6   1   8       10.83       13.35      0.91 o 
  -5   1   8     1288.69     1256.74     17.69 o 
  -4   1   8     1376.81     1433.98     20.08 o 
  -3   1   8       67.71       62.27      1.74 o 
  -2   1   8      558.31      510.84      7.30 o 
  -1   1   8      552.93      540.95      8.56 o 
   0   1   8      103.40      115.48      2.12 o 
   1   1   8      919.03      958.51     13.60 o 
   2   1   8      104.72      102.19      1.95 o 
   3   1   8     1399.09     1412.46     19.85 o 
   4   1   8       64.65       62.51      1.40 o 
   5   1   8      754.21      755.78     12.57 o 
   6   1   8      175.96      187.54      3.95 o 
   7   1   8     1361.62     1390.97     22.30 o 
   8   1   8      669.65      671.86     13.82 o 
   9   1   8        1.85        3.53      1.28 o 
  10   1   8       92.81       98.11      3.47 o 
  11   1   8      113.48      105.99      3.75 o 
  12   1   8      117.21      116.70      5.16 o 
 -13   2   8      330.26      338.58      9.20 o 
 -12   2   8      943.16      957.50     21.14 o 
 -11   2   8      440.73      426.04     13.54 o 
 -10   2   8       15.96       21.46      1.52 o 
  -9   2   8      487.34      469.67      9.14 o 
  -8   2   8       96.88      112.89      2.81 o 
  -7   2   8      348.29      366.54      6.72 o 
  -6   2   8      496.41      536.39      9.22 o 
  -5   2   8       83.85       98.18      2.07 o 
  -4   2   8      569.60      521.45      7.81 o 
  -3   2   8     1087.57     1043.42     20.52 o 
  -2   2   8     3085.11     3161.53     46.10 o 
  -1   2   8      618.13      636.96      9.93 o 
   0   2   8     1231.77     1287.28     18.17 o 
   1   2   8     1655.15     1682.44     23.50 o 
   2   2   8      313.73      262.12      4.27 o 
   3   2   8     3107.37     3123.85     42.98 o 
   4   2   8      528.94      519.76     10.61 o 
   5   2   8       96.65       99.97      2.51 o 
   6   2   8      339.72      338.91      6.38 o 
   7   2   8      186.88      181.02      4.02 o 
   8   2   8      111.36      117.89      3.04 o 
   9   2   8      179.51      173.32      4.88 o 
  10   2   8      181.36      167.92      6.18 o 
  11   2   8       64.25       56.86      3.37 o 
  12   2   8      109.32      109.21      5.09 o 
 -13   3   8      488.99      479.06     12.26 o 
 -12   3   8       12.64        8.48      1.37 o 
 -11   3   8      396.63      389.89     10.07 o 
 -10   3   8      484.15      465.14     11.40 o 
  -9   3   8       68.01       72.34      2.90 o 
  -8   3   8      482.08      445.97      8.85 o 
  -7   3   8      324.59      301.55      6.38 o 
  -6   3   8       95.42       87.89      2.60 o 
  -5   3   8      316.36      317.49      6.42 o 
  -4   3   8     1714.17     1741.47     25.89 o 
  -3   3   8      129.99      130.09      2.48 o 
  -2   3   8      961.35      916.00     14.06 o 
  -1   3   8     1223.30     1248.10     17.74 o 
   0   3   8       13.57       14.27      0.68 o 
   1   3   8      892.86      897.02     13.00 o 
   2   3   8        6.78        9.07      0.84 o 
   3   3   8      454.62      470.22      8.33 o 
   4   3   8      208.48      202.39      5.26 o 
   5   3   8      155.47      141.47      3.90 o 
   6   3   8       12.92       12.25      0.90 o 
   7   3   8      312.94      321.88      6.36 o 
   8   3   8      255.15      233.08      5.92 o 
   9   3   8        3.93        6.45      1.98 o 
  10   3   8       79.20       81.55      8.39 o 
  11   3   8        5.88       13.76      2.37 o 
 -12   4   8      217.15      201.49      6.65 o 
 -11   4   8      798.31      795.08     18.25 o 
 -10   4   8      742.30      701.88     16.26 o 
  -9   4   8      201.65      203.87      6.61 o 
  -8   4   8       79.40       77.84      4.32 o 
  -7   4   8      291.93      286.79      6.30 o 
  -6   4   8        9.25        8.17      0.89 o 
  -5   4   8      599.41      578.87     10.99 o 
  -4   4   8     1158.67     1178.69     20.52 o 
  -3   4   8      799.11      825.18     14.68 o 
  -2   4   8     1557.02     1564.57     23.34 o 
  -1   4   8     2040.53     2075.58     30.82 o 
   0   4   8      577.52      578.98      8.82 o 
   1   4   8        6.21        6.60      0.77 o 
   2   4   8       17.98       13.48      0.86 o 
   3   4   8      220.88      214.40      4.49 o 
   4   4   8     1098.79     1150.24     18.88 o 
   5   4   8     1560.67     1513.23     28.16 o 
   6   4   8      338.66      324.52      7.52 o 
   7   4   8      204.34      191.57      5.22 o 
   8   4   8       85.52       94.88      3.40 o 
   9   4   8        1.19        0.78      0.86 o 
  10   4   8        6.91        8.63      1.17 o 
 -10   5   8      389.03      365.81      9.98 o 
  -9   5   8      599.50      583.15     14.11 o 
  -8   5   8      460.63      464.07     11.57 o 
  -7   5   8       97.90       99.25      3.18 o 
  -6   5   8      316.03      318.27      6.97 o 
  -5   5   8      483.57      486.28      9.70 o 
  -4   5   8        7.64        8.51      0.92 o 
  -3   5   8        8.94        6.63      0.78 o 
  -2   5   8        8.55        9.50      0.87 o 
  -1   5   8      308.65      311.26      6.50 o 
   0   5   8      342.41      363.74      6.44 o 
   1   5   8      175.65      174.68      3.60 o 
   2   5   8      307.67      282.83      5.66 o 
   3   5   8      789.91      782.50     15.50 o 
   4   5   8      308.40      297.64      7.08 o 
   5   5   8       10.90       14.23      1.29 o 
   6   5   8      177.61      172.52      5.44 o 
   7   5   8       36.90       40.39      2.19 o 
   8   5   8      270.67      275.60      7.18 o 
   9   5   8       60.40       51.22      2.83 o 
  -9   6   8      156.79      145.86      6.28 o 
  -8   6   8      144.57      148.40      5.37 o 
  -7   6   8       46.29       47.28      2.72 o 
  -6   6   8      645.74      664.15     12.90 o 
  -5   6   8      590.50      587.32     11.57 o 
  -4   6   8        1.69        1.54      0.68 o 
  -3   6   8      124.31      120.14      3.52 o 
  -2   6   8       28.37       24.97      1.43 o 
  -1   6   8      993.40     1035.88     18.59 o 
   0   6   8     1161.46     1173.82     24.71 o 
   1   6   8      136.78      134.20      5.97 o 
   2   6   8      110.49      114.42      5.42 o 
   3   6   8       89.55      100.51      3.86 o 
   4   6   8      366.63      361.55      9.40 o 
   5   6   8       25.03       19.11      1.74 o 
   6   6   8       96.42       96.53      4.03 o 
   7   6   8        3.29        3.32      0.98 o 
  -6   7   8        0.38        0.74      0.78 o 
  -5   7   8        2.00        2.81      0.89 o 
  -4   7   8       62.97       62.26      2.59 o 
  -3   7   8       38.82       40.58      2.78 o 
  -2   7   8      375.94      376.45      9.60 o 
  -1   7   8       86.01       83.98      4.82 o 
   0   7   8       52.93       55.96      3.84 o 
   1   7   8      234.12      221.26      8.77 o 
   2   7   8       14.46       16.80      2.20 o 
   3   7   8      168.53      178.08      7.79 o 
   4   7   8       91.27       99.45      5.55 o 
 -13   1   9      145.53      182.36     13.06 o 
 -12   1   9     1499.96     1533.57     26.55 o 
 -11   1   9      754.52      764.34     14.09 o 
 -10   1   9      191.93      182.89      4.40 o 
  -9   1   9       71.72       69.89      1.99 o 
  -8   1   9      314.73      307.18      5.18 o 
  -7   1   9      462.43      458.05      6.74 o 
  -6   1   9      173.36      185.94      3.33 o 
  -5   1   9       52.37       60.84      1.46 o 
  -4   1   9      588.81      554.36      8.25 o 
  -3   1   9    11638.89    11806.22    172.02 o 
  -2   1   9     7659.12     7960.75    131.04 o 
  -1   1   9      607.63      635.92      9.89 o 
   0   1   9       14.83       18.05      0.76 o 
   1   1   9      165.16      157.79      3.94 o 
   2   1   9      607.49      593.46      9.27 o 
   3   1   9      304.13      317.14      5.02 o 
   4   1   9       13.42       12.97      0.62 o 
   5   1   9      241.61      271.27      5.22 o 
   6   1   9     2665.12     2760.37     42.99 o 
   7   1   9     1626.91     1654.68     26.38 o 
   8   1   9      386.84      375.27      8.49 o 
   9   1   9        2.25        2.82      1.43 o 
  10   1   9      122.50      134.08      4.31 o 
  11   1   9       56.46       54.45      2.59 o 
  12   1   9       78.07       76.58      4.07 o 
 -13   2   9      151.87      173.42      5.79 o 
 -11   2   9       57.51       71.59      2.58 o 
 -10   2   9       19.91       19.45      1.37 o 
  -9   2   9     1390.43     1400.52     24.31 o 
  -8   2   9      717.27      660.94     20.57 o 
  -7   2   9       70.58       76.32      2.07 o 
  -6   2   9     1253.62     1191.94     18.12 o 
  -5   2   9      268.11      246.68      4.48 o 
  -4   2   9       67.87       63.19      1.94 o 
  -3   2   9       45.39       47.98      3.29 o 
  -2   2   9      194.70      182.27      3.43 o 
  -1   2   9       50.98       46.73      1.35 o 
   0   2   9     1314.37     1223.45     20.78 o 
   1   2   9     1828.74     1839.17     33.69 o 
   2   2   9      236.14      219.65      3.73 o 
   3   2   9     2365.84     2413.48     33.42 o 
   4   2   9     1412.18     1412.62     22.47 o 
   5   2   9      243.62      235.23      4.76 o 
   6   2   9       11.01       11.02      0.86 o 
   7   2   9      139.43      125.38      3.99 o 
   8   2   9      299.26      303.88      6.14 o 
   9   2   9      418.79      416.36      9.44 o 
  10   2   9      243.90      245.40      8.07 o 
  11   2   9       15.59       19.59      2.80 o 
  12   2   9      328.46      330.38     10.53 o 
 -12   3   9       10.36       16.37      3.62 o 
 -11   3   9       14.17       28.56      2.60 o 
 -10   3   9        5.08       27.30      3.79 o 
  -9   3   9       84.57       85.24      2.77 o 
  -8   3   9      940.77      935.37     16.81 o 
  -7   3   9      558.86      571.02     10.81 o 
  -6   3   9      892.52      870.20     15.58 o 
  -5   3   9      416.52      402.16      7.88 o 
  -4   3   9      697.95      724.07     15.42 o 
  -3   3   9       37.31       31.67      1.21 o 
  -2   3   9       14.83       13.29      0.74 o 
  -1   3   9     1742.93     1783.70     26.60 o 
   0   3   9     1179.87     1208.93     18.38 o 
   1   3   9     3626.05     3611.20     49.77 o 
   2   3   9     3434.91     3450.25     48.68 o 
   3   3   9     1304.17     1289.68     20.89 o 
   4   3   9       83.47       89.64      2.45 o 
   5   3   9      142.63      137.02      2.96 o 
   6   3   9      509.08      511.90      9.28 o 
   7   3   9       44.27       41.84      2.25 o 
   8   3   9      690.35      695.01     14.24 o 
   9   3   9      638.23      673.18     13.98 o 
  10   3   9      360.46      333.61     10.28 o 
  11   3   9      316.13      306.54     12.04 o 
 -12   4   9        0.30       13.41      2.06 o 
 -11   4   9      143.32      167.85      6.10 o 
 -10   4   9       44.72       74.05     12.59 o 
  -9   4   9      119.66      116.83      3.55 o 
  -8   4   9       65.41       62.06      2.36 o 
  -7   4   9       31.31       33.17      1.67 o 
  -6   4   9      487.51      474.15      9.38 o 
  -5   4   9      104.38       92.65      2.81 o 
  -4   4   9      743.07      745.20     13.63 o 
  -3   4   9     1029.48      999.12     18.72 o 
  -2   4   9     2062.57     1999.70     29.77 o 
  -1   4   9      499.07      483.58      8.08 o 
   0   4   9      106.13      111.37      2.57 o 
   1   4   9      265.50      259.57      4.50 o 
   2   4   9        9.49        8.60      0.83 o 
   3   4   9      357.79      355.23      6.79 o 
   4   4   9       65.77       62.09      2.65 o 
   5   4   9      611.96      620.90     11.92 o 
   6   4   9      660.84      633.88     16.76 o 
   7   4   9      104.68      103.65      4.69 o 
   8   4   9      682.35      655.51     15.05 o 
   9   4   9       45.28       40.28      2.21 o 
  10   4   9        6.50        9.98      1.74 o 
 -10   5   9      604.79      614.09     14.97 o 
  -9   5   9      544.35      501.15     12.52 o 
  -8   5   9       21.80       31.65      1.77 o 
  -7   5   9        1.13        3.05      0.80 o 
  -6   5   9      241.45      231.66      5.56 o 
  -5   5   9      982.83      979.74     17.83 o 
  -4   5   9       18.12       15.78      1.15 o 
  -3   5   9       21.97       19.34      1.56 o 
  -2   5   9      162.67      145.92      4.37 o 
  -1   5   9      495.78      468.25      9.14 o 
   0   5   9     1753.63     1752.09     29.82 o 
   1   5   9      255.75      255.61      7.29 o 
   2   5   9        1.30        2.05      0.49 o 
   3   5   9      386.66      392.27      9.68 o 
   4   5   9      835.83      846.94     18.66 o 
   5   5   9       97.25       91.89      3.29 o 
   6   5   9        2.73        2.86      0.89 o 
   7   5   9       21.80       15.55      1.43 o 
   8   5   9       50.16       49.18      2.54 o 
   9   5   9      412.48      417.97      9.94 o 
  -8   6   9      275.30      264.62      7.91 o 
  -7   6   9        0.38        1.12      0.91 o 
  -6   6   9      127.93      130.17      3.93 o 
  -5   6   9      683.01      697.35     13.47 o 
  -4   6   9      193.82      193.80      4.95 o 
  -3   6   9        0.64        0.94      0.60 o 
  -2   6   9        4.68        4.88      0.83 o 
  -1   6   9      308.77      290.69      6.44 o 
   0   6   9      848.11      824.67     18.19 o 
   1   6   9       87.30       88.94      4.75 o 
   2   6   9       63.31       61.15      3.85 o 
   3   6   9      282.36      285.20      7.87 o 
   4   6   9      403.89      398.45     10.31 o 
   5   6   9        0.00       -0.03      0.77 o 
   6   6   9       29.86       29.78      2.19 o 
   7   6   9        9.70        8.81      1.47 o 
  -5   7   9      365.12      370.58      8.35 o 
  -4   7   9      543.88      538.23     11.05 o 
  -3   7   9      239.50      232.44      9.91 o 
  -2   7   9      192.31      198.83      6.13 o 
  -1   7   9      981.66     1030.69     28.94 o 
   0   7   9      176.85      186.45      7.89 o 
   1   7   9       59.94       57.60      3.98 o 
   2   7   9      164.54      167.32      7.49 o 
   3   7   9       40.18       31.55      3.10 o 
   4   7   9      258.77      254.21     10.04 o 
 -13   0  10       35.56       34.36      2.30 o 
 -12   0  10      206.11      207.59      9.34 o 
 -11   0  10      593.07      564.56     14.54 o 
 -10   0  10       60.32       59.04      2.46 o 
  -9   0  10       46.88       36.68      1.80 o 
  -8   0  10      213.49      197.91      5.20 o 
  -7   0  10     6588.77     6488.31    125.07 o 
  -6   0  10     1444.21     1349.88     27.01 o 
  -5   0  10       21.18       24.83      1.23 o 
  -4   0  10      285.31      297.97     12.05 o 
  -3   0  10     1041.58     1066.55     21.54 o 
  -2   0  10      877.64      911.98     31.85 o 
  -1   0  10        3.57        4.04      0.49 o 
   0   0  10      713.68      781.94     15.93 o 
   1   0  10      791.92      736.58     15.14 o 
   2   0  10    11735.40    12249.88    237.74 o 
   3   0  10     4296.88     4613.65     89.44 o 
   4   0  10        3.73        3.84      0.60 o 
   5   0  10        1.41        3.37      0.56 o 
   6   0  10       17.39       28.60      4.73 o 
   7   0  10      584.90      600.28     17.64 o 
   8   0  10        0.89        0.48      0.84 o 
   9   0  10      381.33      365.41     12.12 o 
  10   0  10       82.34       91.86      4.88 o 
  11   0  10     1475.55     1562.82     42.85 o 
  12   0  10      287.43      277.74     10.60 o 
 -13   1  10      466.48      476.44     13.34 o 
 -10   1  10      292.09      297.16      6.42 o 
  -9   1  10        8.72       11.70      1.73 o 
  -8   1  10      198.79      194.03      3.89 o 
  -7   1  10        3.49        4.56      1.35 o 
  -6   1  10      216.54      219.41      3.81 o 
  -5   1  10      232.18      221.00      3.80 o 
  -4   1  10     1500.28     1487.09     22.25 o 
  -3   1  10     1204.66     1265.79     19.92 o 
  -2   1  10      539.50      533.64      7.76 o 
  -1   1  10     1886.39     1872.41     26.11 o 
   0   1  10      480.07      482.79      7.78 o 
   1   1  10      609.89      606.43      8.94 o 
   2   1  10        0.00        1.44      0.35 o 
   3   1  10      368.76      399.96      6.22 o 
   4   1  10        2.04        1.03      0.49 o 
   5   1  10      142.74      141.04      3.24 o 
   6   1  10      135.84      142.33      4.21 o 
   7   1  10       10.81        9.99      1.27 o 
   8   1  10      115.26      109.73      4.12 o 
   9   1  10       85.80       78.44      3.02 o 
  10   1  10        3.93        3.39      1.50 o 
  11   1  10       85.21       80.39      3.27 o 
  12   1  10      126.93      120.63      5.38 o 
 -13   2  10      155.42      171.55      8.75 o 
 -12   2  10      306.92      306.64      8.49 o 
 -11   2  10      193.70      198.52      5.00 o 
 -10   2  10       17.12       16.60      1.21 o 
  -9   2  10      171.33      182.18      8.94 o 
  -8   2  10      270.67      281.82      5.39 o 
  -7   2  10       73.19       80.63      2.48 o 
  -6   2  10      208.54      204.36      3.96 o 
  -5   2  10      683.00      721.98     11.44 o 
  -4   2  10      910.84      897.28     13.86 o 
  -3   2  10     2398.87     2615.56     43.75 o 
  -2   2  10     2421.12     2445.42     36.00 o 
  -1   2  10      227.05      210.81      3.91 o 
   0   2  10     1323.71     1277.06     19.25 o 
   1   2  10     1665.33     1663.28     25.89 o 
   2   2  10      221.18      206.75      3.62 o 
   3   2  10       27.65       30.44      1.16 o 
   4   2  10        1.25        3.88      0.73 o 
   5   2  10       33.31       37.03      2.35 o 
   6   2  10      887.30      906.43     15.20 o 
   7   2  10     1387.67     1407.49     22.91 o 
   8   2  10      403.61      417.25      9.47 o 
   9   2  10       12.08       17.73      1.83 o 
  10   2  10       75.48       78.34      4.51 o 
  11   2  10      134.49      124.61      5.40 o 
 -12   3  10       71.27       67.08      4.33 o 
 -11   3  10      114.89      125.14      4.67 o 
 -10   3  10      273.86      265.57      6.16 o 
  -9   3  10        1.96        2.61      1.04 o 
  -8   3  10      282.37      252.86      5.73 o 
  -7   3  10       10.37       34.34      3.10 o 
  -6   3  10      250.58      247.11      7.42 o 
  -5   3  10      116.05      130.23      3.39 o 
  -4   3  10     1689.45     1712.07     25.74 o 
  -3   3  10      104.47      103.18      2.39 o 
  -2   3  10      217.91      213.28      4.06 o 
  -1   3  10      948.49      972.42     15.08 o 
   0   3  10       64.17       59.02      1.66 o 
   1   3  10      377.62      384.06      6.15 o 
   2   3  10       57.80       49.26      1.38 o 
   3   3  10      791.22      795.97     13.43 o 
   4   3  10       18.30       16.32      1.02 o 
   5   3  10     1298.49     1312.32     23.18 o 
   6   3  10      515.27      496.36      9.10 o 
   7   3  10      187.21      195.84      5.39 o 
   8   3  10      667.31      666.84     13.73 o 
   9   3  10      177.24      152.57      5.92 o 
  10   3  10       46.00       46.88      3.62 o 
  11   3  10       68.03       69.39      4.00 o 
 -11   4  10      319.81      331.92     11.94 o 
 -10   4  10      485.81      483.72     12.18 o 
  -9   4  10      252.58      252.26      7.08 o 
  -8   4  10       30.54       28.03      1.58 o 
  -7   4  10      229.43      228.49      5.42 o 
  -6   4  10        1.26        1.04      0.59 o 
  -5   4  10      407.35      381.62      7.83 o 
  -4   4  10     1635.74     1615.77     27.73 o 
  -3   4  10     1263.73     1230.54     21.50 o 
  -2   4  10     1374.13     1366.13     20.71 o 
  -1   4  10     2551.99     2588.76     43.90 o 
   0   4  10     1011.39     1060.38     16.37 o 
   1   4  10       11.47       11.39      0.79 o 
   2   4  10      264.67      258.33      5.32 o 
   3   4  10       94.38       92.77      2.57 o 
   4   4  10      163.57      162.34      3.85 o 
   5   4  10      412.89      417.62      8.00 o 
   6   4  10      464.70      444.17     10.81 o 
   7   4  10      466.24      454.03     10.46 o 
   8   4  10      799.29      806.38     19.58 o 
   9   4  10      436.93      429.09      9.95 o 
  10   4  10        0.28        0.86      0.96 o 
 -10   5  10       85.02       86.95      4.01 o 
  -9   5  10       89.41       84.82      3.83 o 
  -8   5  10      587.93      642.47     12.64 o 
  -7   5  10        0.49        2.23      0.73 o 
  -6   5  10       62.21       71.45      2.64 o 
  -5   5  10      373.45      372.24      7.92 o 
  -4   5  10      106.64      100.86      3.11 o 
  -3   5  10       19.15       11.08      1.12 o 
  -2   5  10        0.06        1.30      0.55 o 
  -1   5  10       50.34       53.33      2.00 o 
   0   5  10      662.27      651.12     12.16 o 
   1   5  10      552.62      535.38     10.41 o 
   2   5  10       23.96       16.28      1.47 o 
   3   5  10      349.30      315.48      8.57 o 
   4   5  10      463.27      459.73     11.20 o 
   5   5  10       71.41       70.83      3.20 o 
   6   5  10        0.35        0.54      0.80 o 
   7   5  10       12.77       11.22      1.45 o 
   8   5  10       28.18       24.09      3.12 o 
  -8   6  10        0.67        2.99      1.51 o 
  -7   6  10       39.36       45.00      2.20 o 
  -6   6  10      147.52      138.65      4.14 o 
  -5   6  10     1102.98     1137.40     20.71 o 
  -4   6  10      411.42      407.59      8.66 o 
  -3   6  10       28.46       30.70      1.65 o 
  -2   6  10        9.10        8.79      0.96 o 
  -1   6  10      111.39      109.90      3.99 o 
   0   6  10      656.48      665.75     15.12 o 
   1   6  10      147.85      150.26      6.60 o 
   2   6  10      109.33      103.76      5.30 o 
   3   6  10      145.45      154.66      5.56 o 
   4   6  10      467.94      463.77     12.18 o 
   5   6  10      328.18      319.65      9.31 o 
   6   6  10        5.34        5.99      1.34 o 
  -4   7  10        4.91        8.03      1.48 o 
  -3   7  10       91.10       91.11      3.19 o 
  -2   7  10       12.96       13.44      2.21 o 
  -1   7  10       73.95       80.60      4.79 o 
   0   7  10        0.06        0.72      1.21 o 
   1   7  10       95.58      105.05      6.45 o 
   2   7  10       14.95       14.00      1.93 o 
   3   7  10       89.35       93.49      5.38 o 
 -12   1  11     1229.43     1285.35     24.91 o 
 -11   1  11      960.08      957.61     17.31 o 
 -10   1  11      179.45      181.13      4.47 o 
  -9   1  11      188.84      181.58      4.38 o 
  -8   1  11       91.41       83.01      2.19 o 
  -7   1  11      456.06      464.71      8.77 o 
  -6   1  11      902.20      949.55     14.71 o 
  -5   1  11       33.37       34.98      1.23 o 
  -4   1  11      245.01      252.14      4.60 o 
  -3   1  11     2847.08     2858.43     41.89 o 
  -2   1  11     5383.47     5696.18     74.83 o 
  -1   1  11      916.65      875.21     13.48 o 
   0   1  11        4.37       10.42      0.98 o 
   1   1  11       53.78       56.35      1.47 o 
   2   1  11      644.68      700.98     10.33 o 
   3   1  11      525.25      546.68      8.28 o 
   4   1  11       27.92       29.05      1.23 o 
   5   1  11      256.26      256.01      5.09 o 
   6   1  11     1114.06     1182.01     19.39 o 
   7   1  11     2022.28     2091.72     39.01 o 
   8   1  11      417.06      410.43     10.46 o 
   9   1  11       19.09       18.90      1.46 o 
  10   1  11       34.53       37.81      2.13 o 
  11   1  11       26.12       27.13      1.86 o 
 -13   2  11        3.20       16.95      2.15 o 
 -12   2  11        1.14       17.51      2.76 o 
 -11   2  11       28.15       38.12      4.98 o 
 -10   2  11        6.53        5.52      0.89 o 
  -9   2  11      409.51      419.92      7.50 o 
  -8   2  11     1483.67     1476.14     25.48 o 
  -7   2  11      205.37      184.82      4.37 o 
  -6   2  11      502.88      457.19     11.24 o 
  -5   2  11      532.18      530.17      8.74 o 
  -4   2  11       12.30       10.10      0.71 o 
  -3   2  11      152.43      181.37      4.06 o 
  -2   2  11       41.29       38.06      2.12 o 
  -1   2  11       51.65       46.95      1.42 o 
   0   2  11      175.06      171.79      3.39 o 
   1   2  11     1363.08     1363.38     20.61 o 
   2   2  11       56.88       57.25      1.47 o 
   3   2  11      414.73      411.93      7.48 o 
   4   2  11     1031.52     1032.78     16.97 o 
   5   2  11        0.48        1.33      0.74 o 
   6   2  11       78.91       76.29      2.90 o 
   7   2  11       37.92       32.80      1.90 o 
   8   2  11      109.43      109.21      3.67 o 
   9   2  11        1.43        4.00      1.36 o 
  10   2  11       33.35       36.30      2.67 o 
  11   2  11        0.17        3.90      3.40 o 
 -12   3  11       13.52       24.97      2.23 o 
 -11   3  11       83.18       77.12      3.54 o 
 -10   3  11        3.68       17.26      2.09 o 
  -9   3  11       52.67       48.06      2.08 o 
  -8   3  11      530.66      525.87     10.30 o 
  -7   3  11     1204.77     1219.75     21.49 o 
  -6   3  11     1608.21     1636.29     28.05 o 
  -5   3  11      924.50      903.17     16.17 o 
  -4   3  11     1179.81     1153.66     20.14 o 
  -3   3  11       50.92       46.83      1.51 o 
  -2   3  11       41.11       36.23      1.34 o 
  -1   3  11     1077.28     1096.42     16.94 o 
   0   3  11      543.78      538.10      8.85 o 
   1   3  11      644.88      650.82     10.51 o 
   2   3  11       29.74       28.23      1.40 o 
   3   3  11      162.78      144.30      3.42 o 
   4   3  11      389.75      393.77      7.43 o 
   5   3  11      374.17      363.52      7.06 o 
   6   3  11      410.52      379.41      8.37 o 
   7   3  11       10.52       12.73      1.09 o 
   8   3  11      215.07      205.97      5.59 o 
   9   3  11      533.39      556.97     19.70 o 
  10   3  11      234.67      236.20      8.22 o 
 -11   4  11       77.92       89.14      5.33 o 
 -10   4  11      214.66      244.11     13.36 o 
  -9   4  11        3.72       15.08      4.16 o 
  -8   4  11      157.81      159.19      4.33 o 
  -7   4  11       17.09       15.60      1.20 o 
  -6   4  11      140.48      125.47      3.56 o 
  -5   4  11      166.43      156.82      4.09 o 
  -4   4  11      143.77      154.48      4.00 o 
  -3   4  11     1883.77     1888.94     32.10 o 
  -2   4  11       29.45       22.97      1.31 o 
  -1   4  11      413.62      435.90      7.53 o 
   0   4  11       45.66       48.43      1.86 o 
   1   4  11        1.03        3.14      0.70 o 
   2   4  11       97.81      104.74      3.04 o 
   3   4  11      108.74      100.92      3.05 o 
   4   4  11       79.69       81.09      2.71 o 
   5   4  11        0.01        1.80      0.72 o 
   6   4  11      116.38      110.01      4.13 o 
   7   4  11      247.66      253.55      6.56 o 
   8   4  11      660.11      656.16     13.98 o 
   9   4  11        1.39        3.10      2.72 o 
 -10   5  11       55.06       58.46      3.24 o 
  -9   5  11      254.22      237.18      7.31 o 
  -8   5  11      265.29      260.75      6.33 o 
  -7   5  11        0.63        1.37      0.67 o 
  -6   5  11      236.69      237.81      5.77 o 
  -5   5  11     1239.94     1239.16     22.17 o 
  -4   5  11      392.40      349.07      8.41 o 
  -3   5  11       86.61       76.99      2.63 o 
  -2   5  11       52.58       49.27      1.99 o 
  -1   5  11        4.03        6.79      0.80 o 
   0   5  11      605.46      617.03     14.08 o 
   1   5  11      344.97      332.81      7.17 o 
   2   5  11      124.66      124.25      3.32 o 
   3   5  11      197.29      195.90      5.92 o 
   4   5  11      414.29      404.96     10.66 o 
   5   5  11      287.08      281.38      7.89 o 
   6   5  11        3.43        7.38      1.39 o 
   7   5  11      123.94      113.04      4.48 o 
   8   5  11      114.58      113.35      4.53 o 
  -7   6  11       16.87       19.97      1.50 o 
  -6   6  11       15.20       14.33      1.31 o 
  -5   6  11      486.75      493.09     10.20 o 
  -4   6  11      139.56      143.10      4.56 o 
  -3   6  11       10.90       11.35      1.05 o 
  -2   6  11        1.20        2.05      0.63 o 
  -1   6  11       17.08       19.56      2.15 o 
   0   6  11      225.53      227.46      6.54 o 
   1   6  11       66.72       74.39      5.98 o 
   2   6  11        0.39       -0.25      1.02 o 
   3   6  11       45.43       54.46      3.87 o 
   4   6  11       40.19       42.31      2.56 o 
   5   6  11       30.96       21.58      2.21 o 
   6   6  11        0.24        0.20      0.80 o 
  -3   7  11      130.92      133.92      4.27 o 
  -2   7  11       38.55       40.43      3.36 o 
  -1   7  11      639.31      653.38     21.68 o 
   0   7  11      471.55      460.04     15.26 o 
   1   7  11       35.95       33.10      3.09 o 
 -13   0  12       24.60       20.12      2.50 o 
 -12   0  12       32.68       32.15      3.21 o 
 -11   0  12       52.94       51.49      4.06 o 
 -10   0  12      164.96      160.27      5.46 o 
  -9   0  12       23.66       19.62      1.57 o 
  -8   0  12        3.50        2.59      0.81 o 
  -7   0  12     7355.21     7614.46    166.46 o 
  -6   0  12     3224.00     3334.01     73.94 o 
  -5   0  12      211.02      199.34      5.07 o 
  -4   0  12        6.64        6.04      0.65 o 
  -3   0  12      141.51      126.80      3.50 o 
  -2   0  12      976.25     1003.47     21.70 o 
  -1   0  12       61.06       75.14      7.21 o 
   0   0  12       62.02       53.26      2.78 o 
   1   0  12      532.39      526.31     11.37 o 
   2   0  12     5685.73     5722.62    110.95 o 
   3   0  12     5734.18     6318.66    121.80 o 
   4   0  12        1.30        4.57      0.73 o 
   5   0  12      472.74      426.76     13.12 o 
   6   0  12       84.18       82.84      4.12 o 
   7   0  12       84.06       81.19      4.24 o 
   8   0  12      481.83      470.14     14.84 o 
   9   0  12       18.84       14.97      1.95 o 
  10   0  12      181.63      196.06      8.18 o 
  11   0  12      447.30      463.94     15.57 o 
 -13   1  12      230.04      234.33     11.41 o 
 -12   1  12      174.44      228.71      6.01 o 
 -11   1  12        1.75       34.34      3.25 o 
 -10   1  12      333.80      323.21      7.58 o 
  -9   1  12        0.07        0.78      0.63 o 
  -8   1  12       43.78       41.43      1.67 o 
  -7   1  12      146.20      135.36      3.72 o 
  -6   1  12      314.42      310.29      5.59 o 
  -5   1  12        0.21        0.93      0.43 o 
  -4   1  12      330.26      296.63      5.32 o 
  -3   1  12       26.29       23.49      1.00 o 
  -2   1  12      326.88      339.48      5.90 o 
  -1   1  12      620.03      585.89      9.41 o 
   0   1  12      122.63      119.06      2.39 o 
   1   1  12      101.39       94.07      2.40 o 
   2   1  12      114.96      124.26      2.50 o 
   3   1  12      121.30      124.48      2.53 o 
   4   1  12      555.58      563.54      9.87 o 
   5   1  12       45.18       41.85      1.57 o 
   6   1  12      459.02      438.45      9.68 o 
   7   1  12       78.58       86.20      3.15 o 
   8   1  12      444.84      458.56     10.37 o 
   9   1  12      329.87      321.66      8.01 o 
  10   1  12       22.54       20.12      1.63 o 
  11   1  12        0.37        3.54      0.86 o 
 -12   2  12      122.82      126.25      6.96 o 
 -11   2  12      298.52      297.35      7.41 o 
 -10   2  12       25.59       22.34      1.41 o 
  -9   2  12       35.06       37.61      1.82 o 
  -8   2  12      920.70      898.69     16.24 o 
  -7   2  12      653.60      697.46     12.86 o 
  -6   2  12      644.81      651.36     10.59 o 
  -5   2  12      505.41      523.07      8.70 o 
  -4   2  12        9.69        9.63      1.30 o 
  -3   2  12     1414.68     1403.97     21.32 o 
  -2   2  12     1739.29     1745.41     26.15 o 
  -1   2  12     1057.16     1079.73     16.61 o 
   0   2  12       16.43       10.56      0.71 o 
   1   2  12       13.61        9.82      0.86 o 
   2   2  12      129.76      133.26      2.68 o 
   3   2  12      208.36      193.65      4.14 o 
   4   2  12     2139.09     2243.62     35.48 o 
   5   2  12      558.27      584.58     10.38 o 
   6   2  12      244.31      238.46      5.08 o 
   7   2  12      454.91      453.09     10.10 o 
   8   2  12      234.36      234.23      6.23 o 
   9   2  12      156.95      155.84      4.81 o 
  10   2  12       45.54       42.68      2.96 o 
 -12   3  12      183.20      194.14      6.45 o 
 -11   3  12       17.79       22.46      3.06 o 
 -10   3  12      353.64      340.02      7.58 o 
  -9   3  12       76.39       73.21      2.66 o 
  -8   3  12      324.67      308.38      6.81 o 
  -7   3  12      291.66      281.80      6.25 o 
  -6   3  12      517.21      489.70     12.19 o 
  -5   3  12       36.21       34.72      2.19 o 
  -4   3  12      570.44      537.24      8.97 o 
  -3   3  12     1163.10     1181.29     15.14 o 
  -2   3  12        6.71        9.30      0.78 o 
  -1   3  12     1578.49     1559.20     23.66 o 
   0   3  12      905.29      888.01     13.97 o 
   1   3  12       78.86       73.68      1.91 o 
   2   3  12      882.71      893.45     16.18 o 
   3   3  12       25.68       23.54      1.36 o 
   4   3  12      198.99      195.09      4.39 o 
   5   3  12      132.96      131.32      4.70 o 
   6   3  12       34.84       32.10      1.40 o 
   7   3  12        1.34        1.59      0.60 o 
   8   3  12      220.49      208.63      7.24 o 
   9   3  12      168.35      145.86      5.93 o 
  10   3  12       12.36       14.88      1.91 o 
 -11   4  12       38.83       42.28      2.69 o 
 -10   4  12      390.05      399.06      8.77 o 
  -9   4  12      570.53      564.51     11.34 o 
  -8   4  12       89.45       90.76      3.08 o 
  -7   4  12        8.77       12.98      2.24 o 
  -6   4  12       12.20       15.28      1.19 o 
  -5   4  12      368.36      353.37      7.50 o 
  -4   4  12     1527.04     1513.43     26.36 o 
  -3   4  12     1393.02     1414.14     24.56 o 
  -2   4  12      414.83      427.48      8.54 o 
  -1   4  12      390.11      383.85      6.82 o 
   0   4  12      236.60      230.75      4.89 o 
   1   4  12        4.24        3.73      0.77 o 
   2   4  12      174.19      174.60      4.41 o 
   3   4  12        7.78        8.08      0.96 o 
   4   4  12      405.54      389.94      8.25 o 
   5   4  12     1197.41     1244.37     22.43 o 
   6   4  12     1307.30     1301.16     27.55 o 
   7   4  12      456.85      443.96     11.16 o 
   8   4  12      241.38      254.13     17.23 o 
   9   4  12      131.20      141.37      7.04 o 
  -9   5  12      349.53      344.14      7.92 o 
  -8   5  12      400.91      403.32      8.82 o 
  -7   5  12       90.42       93.84      3.23 o 
  -6   5  12      178.60      183.28      4.88 o 
  -5   5  12      168.57      162.28      4.42 o 
  -4   5  12       61.43       52.13      2.21 o 
  -3   5  12       55.07       47.74      2.70 o 
  -2   5  12       33.83       21.74      1.32 o 
  -1   5  12        0.62        2.28      0.73 o 
   0   5  12      125.86      116.08      4.08 o 
   1   5  12      206.66      216.91      5.25 o 
   2   5  12       41.70       35.98      1.75 o 
   3   5  12      233.90      220.45      5.39 o 
   4   5  12      721.44      739.62     16.87 o 
   5   5  12      174.88      173.88      5.72 o 
   6   5  12       32.22       35.92      2.40 o 
   7   5  12      150.60      153.52      5.45 o 
  -7   6  12       70.21       71.97      2.90 o 
  -6   6  12       92.43       95.08      3.35 o 
  -5   6  12      819.27      822.61     15.61 o 
  -4   6  12      674.80      668.98     13.10 o 
  -3   6  12        4.00        3.75      0.82 o 
  -2   6  12       46.96       42.42      2.40 o 
  -1   6  12       11.20       13.13      1.32 o 
   0   6  12      777.06      794.63     17.90 o 
   1   6  12      521.30      495.10     15.74 o 
   2   6  12      144.66      138.90      6.55 o 
   3   6  12       75.77       68.26      4.36 o 
   4   6  12      117.91      115.15      4.50 o 
   5   6  12      177.30      171.55      5.93 o 
 -12   1  13      110.40      134.64      6.85 o 
 -11   1  13     1190.61     1191.41     30.02 o 
 -10   1  13      462.36      459.01     10.12 o 
  -9   1  13       57.05       50.02      2.22 o 
  -8   1  13       47.02       41.50      1.61 o 
  -7   1  13      338.52      336.61      6.10 o 
  -6   1  13      760.05      773.20     12.38 o 
  -5   1  13       34.94       38.98      1.81 o 
  -4   1  13      122.31      112.59      2.61 o 
  -3   1  13     1124.13     1140.16     17.49 o 
  -2   1  13     4301.98     4529.08     65.89 o 
  -1   1  13     1665.78     1789.20     26.75 o 
   0   1  13       13.02       12.08      0.76 o 
   1   1  13        3.90        2.65      0.47 o 
   2   1  13      156.24      169.78      3.21 o 
   3   1  13      743.51      796.36     11.81 o 
   4   1  13       31.76       34.87      1.44 o 
   5   1  13      157.32      143.58      3.44 o 
   6   1  13      341.45      355.73      8.24 o 
   7   1  13     2416.25     2531.56     46.54 o 
   8   1  13      653.04      655.50     15.57 o 
   9   1  13       35.92       32.14      2.96 o 
  10   1  13      112.31      101.99      3.87 o 
 -12   2  13       53.76       57.77      2.70 o 
 -11   2  13        4.45       11.21      2.05 o 
 -10   2  13        0.36       13.59      1.38 o 
  -9   2  13      123.83      124.32      3.79 o 
  -8   2  13     1652.35     1655.57     28.49 o 
  -7   2  13      315.38      304.12      6.53 o 
  -6   2  13      313.69      303.05      7.81 o 
  -5   2  13     1959.61     2035.04     30.49 o 
  -4   2  13      646.05      673.13     10.91 o 
  -3   2  13       44.71       46.88      1.56 o 
  -2   2  13        0.82        2.01      1.13 o 
  -1   2  13      466.36      449.95      7.62 o 
   0   2  13      718.46      717.84     10.85 o 
   1   2  13     1375.58     1380.24     21.06 o 
   2   2  13      612.77      617.59     10.07 o 
   3   2  13      434.90      415.27      7.39 o 
   4   2  13     1207.63     1245.58     20.41 o 
   5   2  13      436.77      419.53      7.91 o 
   6   2  13       13.58       10.88      0.94 o 
   7   2  13        2.28        3.69      1.36 o 
   8   2  13       33.30       32.13      1.94 o 
   9   2  13       18.51       21.20      1.57 o 
  10   2  13       68.10       70.59      3.88 o 
 -11   3  13      124.53      117.72      3.77 o 
 -10   3  13       27.90       32.29      4.65 o 
  -9   3  13      165.11      159.82      4.39 o 
  -8   3  13      893.18      891.88     16.40 o 
  -7   3  13     1273.78     1322.30     26.78 o 
  -6   3  13      871.60      880.55     16.08 o 
  -5   3  13      725.21      695.98     11.40 o 
  -4   3  13      497.65      506.06      8.61 o 
  -3   3  13      124.04      124.34      3.18 o 
  -2   3  13      374.99      355.09      6.35 o 
  -1   3  13      447.83      439.10      6.78 o 
   0   3  13      181.72      180.75      3.33 o 
   1   3  13      378.17      385.32      7.91 o 
   2   3  13     2509.85     2493.39     42.46 o 
   3   3  13     2667.75     2701.03     46.01 o 
   4   3  13     1399.00     1430.46     25.23 o 
   5   3  13      238.86      248.40      6.57 o 
   6   3  13        2.92        3.94      0.74 o 
   7   3  13      102.75      110.04      3.19 o 
   8   3  13        3.47        5.03      1.95 o 
   9   3  13      222.59      228.61      7.99 o 
 -10   4  13       63.54       71.14      3.73 o 
  -9   4  13       14.70       21.99      2.72 o 
  -8   4  13       24.88       29.82      1.72 o 
  -7   4  13       31.37       35.52      1.83 o 
  -6   4  13        9.06       11.11      1.31 o 
  -5   4  13       14.59       16.80      1.24 o 
  -4   4  13      347.75      310.97      6.75 o 
  -3   4  13      620.69      592.80     11.37 o 
  -2   4  13       21.78       17.20      1.19 o 
  -1   4  13     2031.34     2031.92     31.19 o 
   0   4  13      346.88      338.55      7.19 o 
   1   4  13      222.64      212.86      4.78 o 
   2   4  13      197.52      183.77      4.83 o 
   3   4  13        1.92        2.26      0.87 o 
   4   4  13      239.49      223.45      5.50 o 
   5   4  13       20.32       13.23      1.48 o 
   6   4  13      345.10      328.02     14.52 o 
   7   4  13      113.38      106.55      4.25 o 
   8   4  13      186.11      185.89      6.10 o 
  -9   5  13      430.26      430.94      9.46 o 
  -8   5  13      422.95      396.82      8.76 o 
  -7   5  13       83.04       84.17      4.18 o 
  -6   5  13      315.86      308.19      7.11 o 
  -5   5  13      781.40      770.67     14.68 o 
  -4   5  13      699.31      696.52     13.35 o 
  -3   5  13       40.14       35.24      2.08 o 
  -2   5  13       64.09       53.45      2.16 o 
  -1   5  13       25.17       21.50      1.66 o 
   0   5  13      329.37      332.95      8.70 o 
   1   5  13     1115.80     1113.32     20.28 o 
   2   5  13      125.15      119.72      6.19 o 
   3   5  13       19.26       17.89      1.23 o 
   4   5  13      290.61      292.78      8.21 o 
   5   5  13      539.21      548.72     13.41 o 
   6   5  13       53.94       53.98      2.95 o 
   7   5  13       32.51       31.64      2.28 o 
  -6   6  13       63.86       62.00      2.65 o 
  -5   6  13      255.67      253.98      6.30 o 
  -4   6  13      212.61      208.64      5.42 o 
  -3   6  13       13.53       10.91      1.07 o 
  -2   6  13       28.48       26.76      2.07 o 
  -1   6  13       12.02       10.57      1.21 o 
   0   6  13      187.99      168.66      5.50 o 
   1   6  13      401.59      404.23     22.08 o 
   2   6  13       52.14       59.05      4.04 o 
   3   6  13       33.75       33.05      4.36 o 
   4   6  13      165.86      190.18      6.27 o 
 -12   0  14       10.46        9.51      2.36 o 
 -11   0  14       84.25       84.11      5.50 o 
 -10   0  14      128.90      122.04      6.41 o 
  -9   0  14      194.95      197.00      8.31 o 
  -8   0  14        1.37        2.01      0.82 o 
  -7   0  14     2353.90     2382.81     53.72 o 
  -6   0  14     8472.46     9142.36    199.53 o 
  -5   0  14     1737.69     1823.03     48.17 o 
  -4   0  14       48.64       38.03      2.13 o 
  -3   0  14       36.50       40.77      3.34 o 
  -2   0  14      104.81      112.87      4.09 o 
  -1   0  14      186.33      184.16     10.20 o 
   0   0  14       49.48       52.55      2.06 o 
   1   0  14       38.82       34.82      2.15 o 
   2   0  14     1298.99     1397.94     28.24 o 
   3   0  14     4623.26     5079.59     98.24 o 
   4   0  14     1617.02     1668.33     44.10 o 
   5   0  14        0.86        0.93      0.87 o 
   6   0  14      133.24      127.16      6.38 o 
   7   0  14        2.15        3.65      1.31 o 
   8   0  14      193.99      173.12      7.26 o 
   9   0  14      103.10      111.43      5.69 o 
  10   0  14      131.13      147.35      6.92 o 
 -12   1  14      400.88      378.54      9.00 o 
 -11   1  14        9.97       52.98      4.28 o 
 -10   1  14      100.56       93.41      4.08 o 
  -9   1  14      167.99      164.33      5.00 o 
  -8   1  14       25.78       23.38      1.21 o 
  -7   1  14      186.85      181.54      4.38 o 
  -6   1  14      125.44      120.74      3.10 o 
  -5   1  14        4.23        9.48      2.66 o 
  -4   1  14      128.47      117.02      2.75 o 
  -3   1  14     1525.03     1524.01     23.09 o 
  -2   1  14      890.70      909.31     14.26 o 
  -1   1  14       63.51       62.96      1.82 o 
   0   1  14      760.19      773.94     12.31 o 
   1   1  14      150.88      137.58      2.78 o 
   2   1  14      398.51      372.34      6.50 o 
   3   1  14       34.03       24.77      1.22 o 
   4   1  14      226.16      236.02      4.96 o 
   5   1  14       36.72       39.37      1.94 o 
   6   1  14       53.94       65.85      4.15 o 
   7   1  14        0.05        1.76      0.91 o 
   8   1  14       64.35       73.58      3.08 o 
   9   1  14      137.23      147.52      4.83 o 
  10   1  14       54.80       54.87      2.77 o 
 -12   2  14      137.95      144.42      4.70 o 
 -11   2  14      479.55      475.37     10.84 o 
 -10   2  14      451.95      442.62      8.71 o 
  -9   2  14      157.18      154.19      4.56 o 
  -8   2  14      284.33      304.19      6.66 o 
  -7   2  14      334.58      332.27      7.07 o 
  -6   2  14      113.71      128.56      3.50 o 
  -5   2  14      361.42      350.35      6.36 o 
  -4   2  14      188.47      202.29      4.12 o 
  -3   2  14      162.00      156.16      3.41 o 
  -2   2  14      275.17      270.29      5.07 o 
  -1   2  14      438.71      421.70      7.28 o 
   0   2  14       98.78       98.86      4.08 o 
   1   2  14      949.46      952.30     14.97 o 
   2   2  14     1229.70     1238.01     21.93 o 
   3   2  14      269.02      239.54      4.90 o 
   4   2  14      408.48      396.75      8.19 o 
   5   2  14      145.42      145.28      4.04 o 
   6   2  14      233.41      233.51      6.14 o 
   7   2  14      249.33      242.85      6.44 o 
   8   2  14      167.32      153.53      5.16 o 
   9   2  14       10.52       12.44      1.25 o 
 -11   3  14      120.14      104.06      3.88 o 
 -10   3  14      156.35      161.94      4.56 o 
  -9   3  14      309.72      304.53      6.98 o 
  -8   3  14        1.86       14.22      1.78 o 
  -7   3  14      221.03      211.37      5.73 o 
  -6   3  14       20.86       21.93      3.59 o 
  -5   3  14      148.94      149.12      3.46 o 
  -4   3  14       90.79       86.15      2.73 o 
  -3   3  14      788.02      782.19     12.69 o 
  -2   3  14       58.96       60.06      1.88 o 
  -1   3  14      155.70      146.94      3.48 o 
   0   3  14      265.72      253.79      4.92 o 
   1   3  14       30.34       30.42      1.67 o 
   2   3  14      182.08      182.31      4.61 o 
   3   3  14       86.38       81.65      2.77 o 
   4   3  14      191.46      176.08      4.61 o 
   5   3  14       41.39       39.86      2.62 o 
   6   3  14      352.72      345.68      9.87 o 
   7   3  14       28.55       22.57      1.57 o 
   8   3  14      192.64      186.06      8.17 o 
   9   3  14      177.71      153.02      7.40 o 
 -10   4  14      579.71      588.04     12.06 o 
  -9   4  14      728.72      696.27     19.23 o 
  -8   4  14      342.18      314.14      7.22 o 
  -7   4  14        1.77        2.34      0.73 o 
  -6   4  14       94.78       93.89      3.10 o 
  -5   4  14        0.85        2.66      0.69 o 
  -4   4  14       71.04       65.27      3.10 o 
  -3   4  14      431.16      420.12      8.61 o 
  -2   4  14      331.00      322.47      7.76 o 
  -1   4  14      774.45      765.87     12.52 o 
   0   4  14     1524.93     1540.59     27.07 o 
   1   4  14      543.22      542.69     10.79 o 
   2   4  14        0.49        1.57      0.64 o 
   3   4  14       12.18       12.46      1.15 o 
   4   4  14       38.77       37.75      1.90 o 
   5   4  14      415.36      435.43      9.31 o 
   6   4  14      455.80      466.02     11.70 o 
   7   4  14      244.43      229.76      7.01 o 
   8   4  14      116.21      107.96      6.04 o 
  -8   5  14      340.45      328.02      7.69 o 
  -7   5  14      754.39      764.36     14.84 o 
  -6   5  14       10.94        8.05      1.15 o 
  -5   5  14      214.16      236.11      5.87 o 
  -4   5  14      483.53      469.38      9.72 o 
  -3   5  14      325.89      328.00      7.89 o 
  -2   5  14        0.34       -0.23      0.46 o 
  -1   5  14        4.94        2.90      0.83 o 
   0   5  14      116.25      110.76      4.14 o 
   1   5  14      221.64      215.43      5.03 o 
   2   5  14      328.22      319.69      7.25 o 
   3   5  14        0.82        1.14      0.45 o 
   4   5  14      136.97      121.54      4.61 o 
   5   5  14      280.18      277.27      8.07 o 
   6   5  14       36.06       37.28      2.44 o 
  -5   6  14      291.27      294.32      7.07 o 
  -4   6  14      651.11      665.56     13.15 o 
  -3   6  14       83.92       80.92      3.60 o 
  -2   6  14      103.38      110.89      4.30 o 
  -1   6  14       12.27       12.30      1.54 o 
   0   6  14      108.41       96.46      3.88 o 
   1   6  14      396.18      388.23     11.55 o 
   2   6  14      125.57      119.32      6.78 o 
   3   6  14       81.94       79.88      4.89 o 
 -12   1  15       18.94       31.78      1.94 o 
 -11   1  15     1184.38     1188.24     23.37 o 
 -10   1  15      828.27      837.20     17.02 o 
  -9   1  15      295.70      288.71      7.09 o 
  -8   1  15       31.59       28.46      1.36 o 
  -7   1  15      551.58      548.67     10.02 o 
  -6   1  15      668.76      676.09     11.95 o 
  -5   1  15       46.93       55.07      2.17 o 
  -4   1  15      161.64      159.64      3.78 o 
  -3   1  15        2.90        5.19      1.21 o 
  -2   1  15     2045.64     2096.32     31.42 o 
  -1   1  15     2954.67     3179.01     46.80 o 
   0   1  15      467.57      488.85      9.29 o 
   1   1  15        0.80        1.51      0.58 o 
   2   1  15       78.68       70.08      2.12 o 
   3   1  15      709.89      688.11     12.93 o 
   4   1  15      594.90      574.05     11.04 o 
   5   1  15      110.41      106.17      3.54 o 
   6   1  15       79.60       76.53      2.99 o 
   7   1  15      344.21      353.03      8.56 o 
   8   1  15      440.41      434.59     10.16 o 
   9   1  15      112.11      108.75      4.05 o 
 -11   2  15       35.18       51.76      4.85 o 
 -10   2  15       36.95       40.80      2.70 o 
  -9   2  15        1.69        2.01      1.05 o 
  -8   2  15      503.66      497.42     10.87 o 
  -7   2  15      591.93      577.46     12.19 o 
  -6   2  15        3.45        3.55      1.23 o 
  -5   2  15      617.78      585.69     12.94 o 
  -4   2  15       62.50       64.26      1.97 o 
  -3   2  15      106.73      101.85      2.62 o 
  -2   2  15        4.51        5.21      0.92 o 
  -1   2  15        3.82        3.97      0.82 o 
   0   2  15       46.29       43.13      1.55 o 
   1   2  15       69.54       67.13      2.02 o 
   2   2  15      658.49      659.54     12.58 o 
   3   2  15        3.35        2.61      0.78 o 
   4   2  15      295.77      304.48      6.75 o 
   5   2  15      790.97      798.25     15.00 o 
   6   2  15       25.54       24.22      1.87 o 
   7   2  15        0.15        0.20      0.72 o 
   8   2  15       35.97       26.27      2.04 o 
   9   2  15      114.16      115.73      4.69 o 
 -10   3  15        3.18        6.50      1.22 o 
  -9   3  15       15.96       17.82      2.54 o 
  -8   3  15       53.81       53.33      2.27 o 
  -7   3  15      389.67      403.40      8.53 o 
  -6   3  15      561.23      557.94      9.64 o 
  -5   3  15      678.06      666.02     12.62 o 
  -4   3  15      232.17      229.67      5.37 o 
  -3   3  15      279.68      282.73      5.50 o 
  -2   3  15       10.76       10.15      1.07 o 
  -1   3  15        6.10        8.51      0.82 o 
   0   3  15     1086.86     1088.05     17.08 o 
   1   3  15      772.87      774.91     14.56 o 
   2   3  15     1157.01     1178.56     21.28 o 
   3   3  15      465.12      468.60      9.64 o 
   4   3  15      401.68      395.10      8.46 o 
   5   3  15      244.69      257.33      6.20 o 
   6   3  15        0.73        1.03      0.69 o 
   7   3  15        7.14       12.09      1.81 o 
   8   3  15      151.95      149.77      7.27 o 
  -9   4  15      114.79      138.72     10.90 o 
  -8   4  15       28.22       28.83      1.97 o 
  -7   4  15      226.36      223.65      5.65 o 
  -6   4  15        2.34        5.04      0.91 o 
  -5   4  15      237.50      227.63      5.57 o 
  -4   4  15      272.74      267.67      6.20 o 
  -3   4  15      130.91      132.11      3.76 o 
  -2   4  15      751.17      734.89     13.82 o 
  -1   4  15       45.04       40.53      1.58 o 
   0   4  15      290.04      281.40      6.45 o 
   1   4  15       17.13       18.55      1.32 o 
   2   4  15        5.95        4.64      0.94 o 
   3   4  15      171.46      175.60      4.73 o 
   4   4  15      194.74      190.83      5.08 o 
   5   4  15        6.01        7.02      1.05 o 
   6   4  15        7.23        8.25      1.37 o 
   7   4  15      159.18      154.90      5.44 o 
  -7   5  15      304.62      304.90      7.25 o 
  -6   5  15        0.89       -0.04      0.60 o 
  -5   5  15       20.13       21.82      1.51 o 
  -4   5  15      405.27      400.49      8.64 o 
  -3   5  15       31.26       25.48      1.56 o 
  -2   5  15       61.99       56.05      2.84 o 
  -1   5  15       58.55       52.50      2.70 o 
   0   5  15       56.35       57.57      2.87 o 
   1   5  15      472.23      455.18     11.29 o 
   2   5  15      245.31      234.39      5.84 o 
   3   5  15      151.76      150.78      4.36 o 
   4   5  15      270.96      290.71      8.33 o 
   5   5  15      332.99      350.21      9.60 o 
  -4   6  15      301.34      307.19      7.27 o 
  -3   6  15      174.25      192.42      6.28 o 
  -2   6  15        1.14        1.01      0.76 o 
  -1   6  15        6.53        6.79      0.98 o 
   0   6  15      107.61      108.67      4.25 o 
   1   6  15      152.76      151.28      7.13 o 
 -11   0  16      131.73      126.65      7.33 o 
 -10   0  16      438.42      446.83     12.34 o 
  -9   0  16      143.38      135.29      5.08 o 
  -8   0  16       97.45       92.69      3.92 o 
  -7   0  16       67.93       65.47      3.15 o 
  -6   0  16     2646.75     2699.11     79.65 o 
  -5   0  16      571.14      602.84     18.54 o 
  -4   0  16       78.74       68.16      3.16 o 
  -3   0  16       23.03       21.56      2.17 o 
  -2   0  16       46.58       39.14      2.29 o 
  -1   0  16      777.27      864.06     34.13 o 
   0   0  16        3.16        3.20      1.56 o 
   1   0  16      217.80      184.08     11.36 o 
   2   0  16      792.63      763.71     37.87 o 
   3   0  16     4711.04     4902.22     95.46 o 
   4   0  16     2107.67     2196.95     57.79 o 
   5   0  16       21.31       18.63      1.98 o 
   6   0  16      333.65      304.49     10.73 o 
   7   0  16       13.49       20.78      2.26 o 
   8   0  16       27.17       22.24      2.45 o 
   9   0  16      119.96      103.43      5.58 o 
 -11   1  16       93.39      111.59      7.82 o 
 -10   1  16        0.11       21.41      2.94 o 
  -9   1  16      231.22      217.72      5.85 o 
  -8   1  16        6.32        7.81      1.00 o 
  -7   1  16       77.97       73.16      2.39 o 
  -6   1  16       16.95       15.32      1.05 o 
  -5   1  16      621.69      614.41     11.05 o 
  -4   1  16      162.37      162.08      3.91 o 
  -3   1  16      438.15      423.78      8.05 o 
  -2   1  16        0.20        0.81      0.55 o 
  -1   1  16      449.82      427.67      7.27 o 
   0   1  16      479.50      464.35      8.04 o 
   1   1  16      123.61      123.54      3.47 o 
   2   1  16        5.08        4.43      0.96 o 
   3   1  16       32.99       31.05      1.61 o 
   4   1  16       61.09       57.38      2.20 o 
   5   1  16      203.70      202.44      6.24 o 
   6   1  16        4.77        7.12      1.23 o 
   7   1  16      108.40       98.77      3.66 o 
   8   1  16       34.61       39.90      3.40 o 
   9   1  16       48.88       52.92      2.73 o 
 -11   2  16      238.39      233.49      5.64 o 
 -10   2  16      439.28      441.68     10.22 o 
  -9   2  16       23.83       24.54      1.68 o 
  -8   2  16       55.29       50.78      4.13 o 
  -7   2  16      432.93      427.42      9.62 o 
  -6   2  16      155.63      161.74      5.10 o 
  -5   2  16      135.62      135.54      3.50 o 
  -4   2  16      105.90      101.77      2.67 o 
  -3   2  16       29.07       27.96      1.30 o 
  -2   2  16     1077.77     1071.65     15.33 o 
  -1   2  16     1201.49     1207.88     18.84 o 
   0   2  16      683.44      684.97     11.31 o 
   1   2  16      164.59      160.15      4.20 o 
   2   2  16      190.85      186.47      4.74 o 
   3   2  16      351.70      337.39      7.40 o 
   4   2  16       65.71       61.00      2.16 o 
   5   2  16      232.72      227.82      6.92 o 
   6   2  16        6.36        8.11      1.73 o 
   7   2  16       23.57       23.49      1.93 o 
   8   2  16      318.83      337.77      9.53 o 
 -10   3  16       73.41       80.99      3.37 o 
  -9   3  16      295.16      294.13      7.64 o 
  -8   3  16       25.53       25.83      1.76 o 
  -7   3  16      255.46      249.24      5.26 o 
  -6   3  16       89.79       91.18      3.00 o 
  -5   3  16      344.12      324.48      8.59 o 
  -4   3  16        0.96        1.41      0.67 o 
  -3   3  16      495.54      480.60      8.49 o 
  -2   3  16      467.98      478.08      8.39 o 
  -1   3  16       70.98       66.83      2.09 o 
   0   3  16      786.95      782.29     14.75 o 
   1   3  16      216.40      214.33      6.00 o 
   2   3  16      114.49      109.07      3.41 o 
   3   3  16      112.45      105.82      3.66 o 
   4   3  16       43.17       36.83      1.93 o 
   5   3  16      128.41      120.63      3.78 o 
   6   3  16      201.59      207.20      6.72 o 
   7   3  16       99.30       90.27      4.13 o 
  -9   4  16      391.86      395.32      9.66 o 
  -8   4  16      380.75      391.21      8.68 o 
  -7   4  16        6.84        8.62      1.03 o 
  -6   4  16      134.84      128.29      3.89 o 
  -5   4  16       44.49       44.43      2.07 o 
  -4   4  16      306.99      302.66      7.31 o 
  -3   4  16     1161.16     1163.23     20.92 o 
  -2   4  16      957.48      950.16     17.40 o 
  -1   4  16      410.30      392.61      8.38 o 
   0   4  16      522.38      502.66      9.60 o 
   1   4  16      361.92      374.61      8.18 o 
   2   4  16       26.95       25.31      1.58 o 
   3   4  16       31.75       35.73      1.91 o 
   4   4  16        3.19        3.89      0.90 o 
   5   4  16       66.81       70.13      2.81 o 
   6   4  16      234.19      246.61      7.44 o 
  -7   5  16       80.50       82.79      3.15 o 
  -6   5  16        6.20        6.86      1.02 o 
  -5   5  16      210.58      199.60      5.69 o 
  -4   5  16      113.17      103.51      4.33 o 
  -3   5  16       38.35       38.28      1.93 o 
  -2   5  16       51.23       45.80      2.56 o 
  -1   5  16       27.49       26.83      1.97 o 
   0   5  16       87.16      106.37      3.82 o 
   1   5  16      186.45      181.72      5.86 o 
   2   5  16      197.24      193.39      5.19 o 
   3   5  16        7.93       11.45      1.00 o 
   4   5  16      233.36      227.41      7.54 o 
 -11   1  17      681.11      685.33     14.71 o 
 -10   1  17     1744.56     1817.77     34.53 o 
  -9   1  17      383.51      379.24      8.94 o 
  -8   1  17       20.01       17.05      1.38 o 
  -7   1  17       89.73       97.37      2.91 o 
  -6   1  17       14.13       14.23      1.27 o 
  -5   1  17      195.54      195.01      4.55 o 
  -4   1  17       48.81       52.06      1.99 o 
  -3   1  17      120.54      108.91      3.05 o 
  -2   1  17     1260.15     1301.17     21.68 o 
  -1   1  17     2438.99     2549.38     36.64 o 
   0   1  17     1595.55     1648.93     26.93 o 
   1   1  17       22.87       20.38      1.19 o 
   2   1  17      150.21      134.84      3.36 o 
   3   1  17        8.80       10.41      0.99 o 
   4   1  17      181.80      176.33      6.24 o 
   5   1  17       18.47       16.84      1.60 o 
   6   1  17       97.75      107.70      4.30 o 
   7   1  17      193.66      206.27      6.68 o 
   8   1  17      863.87      887.93     20.63 o 
 -10   2  17        0.15        7.78      2.47 o 
  -9   2  17        3.00        3.29      0.88 o 
  -8   2  17      131.33      124.77      4.10 o 
  -7   2  17     1324.54     1352.23     26.08 o 
  -6   2  17      187.38      192.58      5.36 o 
  -5   2  17      172.47      166.56      4.09 o 
  -4   2  17     1089.62     1095.27     22.91 o 
  -3   2  17      432.92      432.03      8.35 o 
  -2   2  17       87.87       79.53      2.55 o 
  -1   2  17        2.88        3.19      0.69 o 
   0   2  17      191.52      173.38      3.85 o 
   1   2  17      305.40      283.27      6.45 o 
   2   2  17      425.35      417.45      8.80 o 
   3   2  17       72.78       69.83      3.04 o 
   4   2  17      274.32      273.93      6.49 o 
   5   2  17      384.08      395.42     10.40 o 
   6   2  17       73.86       68.73      3.35 o 
   7   2  17        4.75        6.82      1.49 o 
  -9   3  17       18.72       22.96      3.02 o 
  -8   3  17       44.20       39.85      2.30 o 
  -7   3  17      725.82      717.85     15.62 o 
  -6   3  17      808.52      800.53     16.44 o 
  -5   3  17      699.58      702.38     14.63 o 
  -4   3  17      430.03      426.55      8.84 o 
  -3   3  17      279.52      284.84      5.68 o 
  -2   3  17       34.30       29.14      1.38 o 
  -1   3  17       35.81       35.39      1.42 o 
   0   3  17       11.77       11.15      1.10 o 
   1   3  17      624.05      638.11     12.55 o 
   2   3  17      371.79      383.85      8.37 o 
   3   3  17      518.96      489.03     10.21 o 
   4   3  17      205.58      185.70      5.03 o 
   5   3  17       99.43      103.57      3.50 o 
   6   3  17       24.86       24.50      2.90 o 
   7   3  17       35.39       30.52      2.43 o 
  -8   4  17       13.16       17.67      2.83 o 
  -7   4  17        2.79        5.24      0.93 o 
  -6   4  17       39.40       39.39      2.01 o 
  -5   4  17       44.32       45.10      2.11 o 
  -4   4  17        3.58        6.80      0.99 o 
  -3   4  17      215.40      212.52      5.35 o 
  -2   4  17      677.90      681.43     13.15 o 
  -1   4  17       34.70       36.11      2.29 o 
   0   4  17      603.91      570.21     11.52 o 
   1   4  17      156.99      162.27      4.55 o 
   2   4  17        8.99        6.48      1.09 o 
   3   4  17        2.61        2.98      0.84 o 
   4   4  17        9.14        8.63      1.11 o 
   5   4  17        6.24        3.33      0.83 o 
  -5   5  17      158.71      158.73      4.61 o 
  -4   5  17      572.77      566.80     11.58 o 
  -3   5  17      396.31      378.32     10.09 o 
  -2   5  17        1.16        0.93      0.65 o 
  -1   5  17        1.65        1.30      0.69 o 
   0   5  17      138.54      133.40      4.89 o 
   1   5  17      297.66      305.56      8.57 o 
   2   5  17      597.13      603.43     12.34 o 
   3   5  17       56.08       54.46      2.41 o 
 -10   0  18       68.07       71.23      5.26 o 
  -9   0  18       59.48       45.46      2.70 o 
  -8   0  18      771.24      768.26     19.51 o 
  -7   0  18       69.52       60.01      3.16 o 
  -6   0  18     2027.54     2041.45     46.98 o 
  -5   0  18     4830.35     5163.92    114.41 o 
  -4   0  18      736.87      772.19     19.37 o 
  -3   0  18        4.67        5.63      1.22 o 
  -2   0  18       13.01        6.18      1.29 o 
  -1   0  18      624.22      650.32     16.66 o 
   0   0  18      247.99      237.66     13.06 o 
   1   0  18       93.54       89.48      3.77 o 
   2   0  18       20.60       17.82      1.52 o 
   3   0  18      967.85     1043.18     37.16 o 
   4   0  18     1711.16     1888.68     64.04 o 
   5   0  18      338.45      347.70     15.37 o 
   6   0  18      130.97      132.42      8.02 o 
   7   0  18        1.01        1.63      1.45 o 
 -10   1  18        0.39       44.78      4.26 o 
  -9   1  18      204.40      204.70      5.76 o 
  -8   1  18       52.25       48.38      2.36 o 
  -7   1  18       11.85       13.87      1.74 o 
  -6   1  18       46.67       40.93      1.81 o 
  -5   1  18       65.61       53.93      2.09 o 
  -4   1  18        0.59        1.05      0.63 o 
  -3   1  18       46.79       45.51      1.89 o 
  -2   1  18      503.47      487.99      9.29 o 
  -1   1  18       71.18       71.76      2.45 o 
   0   1  18      101.31      110.74      3.13 o 
   1   1  18      378.61      392.56      7.70 o 
   2   1  18        6.33        5.71      1.08 o 
   3   1  18       87.08       81.26      3.86 o 
   4   1  18       81.98       69.36      3.75 o 
   5   1  18      116.36      120.29      5.38 o 
   6   1  18       35.78       37.81      2.46 o 
   7   1  18       65.08       83.46      3.87 o 
 -10   2  18      266.60      263.49      7.12 o 
  -9   2  18      117.60      115.56      6.21 o 
  -8   2  18       64.87       55.50      2.60 o 
  -7   2  18      177.59      185.74      5.34 o 
  -6   2  18      235.82      225.49      6.06 o 
  -5   2  18       78.30       84.20      2.71 o 
  -4   2  18      216.98      207.75      4.85 o 
  -3   2  18      165.56      172.69      4.28 o 
  -2   2  18      450.93      443.43      8.61 o 
  -1   2  18      736.87      709.52     12.67 o 
   0   2  18      612.34      611.39     11.16 o 
   1   2  18       64.39       64.38      3.20 o 
   2   2  18       47.88       43.03      2.03 o 
   3   2  18       58.14       48.97      2.46 o 
   4   2  18        1.00        2.34      0.73 o 
   5   2  18      298.81      301.55      7.41 o 
   6   2  18      193.21      216.26      6.96 o 
   7   2  18      217.88      243.02      7.64 o 
  -9   3  18      164.26      157.38      5.07 o 
  -8   3  18      162.92      167.17      5.21 o 
  -7   3  18       14.98       19.64      2.21 o 
  -6   3  18      101.45       98.16      3.60 o 
  -5   3  18       45.23       41.49      3.23 o 
  -4   3  18       73.33       67.50      2.81 o 
  -3   3  18      186.08      179.81      5.10 o 
  -2   3  18      564.60      561.80      8.94 o 
  -1   3  18       17.64       19.21      1.38 o 
   0   3  18      316.24      321.92      7.30 o 
   1   3  18      337.54      319.36      7.30 o 
   2   3  18       38.65       43.90      3.00 o 
   3   3  18      172.00      170.44      4.78 o 
   4   3  18        0.40        1.57      0.74 o 
   5   3  18        4.14        2.65      0.98 o 
   6   3  18       33.80       34.90      2.49 o 
  -7   4  18       88.84       81.84      3.40 o 
  -6   4  18        0.52        3.35      1.83 o 
  -5   4  18       51.43       55.16      2.87 o 
  -4   4  18       43.99       45.17      2.12 o 
  -3   4  18      200.47      186.42      4.95 o 
  -2   4  18      671.71      652.87     15.34 o 
  -1   4  18      524.70      539.70     11.86 o 
   0   4  18      605.81      610.88     12.27 o 
   1   4  18      468.32      468.61      9.96 o 
   2   4  18        8.37        8.17      1.08 o 
   3   4  18      113.55      118.03      3.85 o 
   4   4  18       44.58       45.88      2.25 o 
  -4   5  18      216.46      219.88      5.74 o 
  -3   5  18       61.96       49.49      2.78 o 
  -2   5  18       46.76       45.13      2.64 o 
  -1   5  18       59.42       51.33      2.57 o 
   0   5  18       31.76       34.10      2.28 o 
   1   5  18       17.70       17.51      1.93 o 
  -9   1  19      241.30      246.24      6.67 o 
  -8   1  19       29.37       30.28      1.89 o 
  -7   1  19       35.21       28.75      1.52 o 
  -6   1  19      298.95      283.65      6.21 o 
  -5   1  19      572.27      567.74     10.65 o 
  -4   1  19       72.03       81.64      4.17 o 
  -3   1  19       59.95       58.96      2.25 o 
  -2   1  19      300.38      276.10      7.09 o 
  -1   1  19     1868.64     1901.29     31.11 o 
   0   1  19      978.64     1027.76     15.93 o 
   1   1  19        7.21        9.41      1.20 o 
   2   1  19       30.29       24.48      1.70 o 
   3   1  19        7.56        8.29      1.34 o 
   4   1  19      226.69      211.29      8.92 o 
   5   1  19       53.97       50.05      4.87 o 
   6   1  19       15.34       14.84      1.87 o 
  -9   2  19       14.83       17.25      2.41 o 
  -8   2  19        3.21        3.97      0.90 o 
  -7   2  19      480.76      475.17     10.82 o 
  -6   2  19      181.83      184.86      5.37 o 
  -5   2  19       22.06       21.14      1.59 o 
  -4   2  19      547.50      521.03      9.94 o 
  -3   2  19       58.56       67.34      2.43 o 
  -2   2  19        3.65        4.33      0.85 o 
  -1   2  19        2.77        3.32      0.74 o 
   0   2  19        6.71        9.26      1.19 o 
   1   2  19       53.81       51.34      2.51 o 
   2   2  19      264.06      273.43      7.18 o 
   3   2  19      352.54      369.53      9.06 o 
   4   2  19       47.33       42.22      3.12 o 
   5   2  19      187.16      194.94      6.63 o 
   6   2  19      273.07      255.37      6.80 o 
  -8   3  19       53.08       58.74      3.05 o 
  -7   3  19      102.63       98.09      3.20 o 
  -6   3  19      274.90      269.82      7.09 o 
  -5   3  19      310.80      298.17      7.56 o 
  -4   3  19      521.73      522.18     11.56 o 
  -3   3  19      376.60      370.38      8.76 o 
  -2   3  19      356.34      362.09      7.50 o 
  -1   3  19        3.58        6.38      1.65 o 
   0   3  19       54.85       57.20      2.70 o 
   1   3  19      108.91       95.14      3.29 o 
   2   3  19       73.76       75.38      2.92 o 
   3   3  19      409.70      401.88      8.95 o 
   4   3  19      476.37      506.90     10.80 o 
   5   3  19      473.38      489.21     12.84 o 
  -6   4  19      147.15      160.57      5.11 o 
  -5   4  19        3.44        3.30      0.99 o 
  -4   4  19        3.51        5.07      1.26 o 
  -3   4  19       14.75       13.06      1.65 o 
  -2   4  19      201.52      182.17      5.97 o 
  -1   4  19       53.35       46.77      2.68 o 
   0   4  19      299.00      280.42      6.78 o 
   1   4  19      372.47      375.45      8.50 o 
   2   4  19       47.68       43.23      2.16 o 
   3   4  19       28.23       20.01      1.48 o 
  -9   0  20      111.23      113.67      4.84 o 
  -8   0  20      108.26      103.16      8.78 o 
  -7   0  20       59.54       57.01      3.23 o 
  -6   0  20      551.23      534.83     14.57 o 
  -5   0  20     2661.80     2765.72     85.00 o 
  -4   0  20     1271.77     1368.19     32.68 o 
  -3   0  20        2.05        1.92      0.94 o 
  -2   0  20       39.79       33.77      2.39 o 
  -1   0  20       42.65       47.08      2.86 o 
   0   0  20      231.17      235.48      7.69 o 
   1   0  20       34.82       30.90      2.67 o 
   2   0  20       91.24       84.02      6.02 o 
   3   0  20      170.36      161.27      9.07 o 
   4   0  20     1116.47     1090.23     39.59 o 
   5   0  20      443.69      445.62     19.14 o 
  -9   1  20        9.65       15.02      1.57 o 
  -8   1  20      150.44      140.22      4.60 o 
  -7   1  20        9.16        8.22      1.07 o 
  -6   1  20       61.45       54.88      2.22 o 
  -5   1  20       18.88       15.63      1.19 o 
  -4   1  20      254.78      233.19      5.43 o 
  -3   1  20       45.58       40.91      1.89 o 
  -2   1  20      292.40      272.48      6.06 o 
  -1   1  20       23.02       33.45      1.72 o 
   0   1  20       38.80       35.45      1.55 o 
   1   1  20       87.71       78.95      3.21 o 
   2   1  20       83.77       88.62      3.42 o 
   3   1  20       32.02       34.33      2.84 o 
   4   1  20       21.01       20.38      2.16 o 
   5   1  20       77.50       69.40      4.09 o 
  -8   2  20       12.83       13.21      1.34 o 
  -7   2  20       30.01       30.47      2.62 o 
  -6   2  20      291.80      294.43      7.57 o 
  -5   2  20      187.49      192.45      6.13 o 
  -4   2  20      399.67      389.55      7.98 o 
  -3   2  20      257.28      249.26      5.71 o 
  -2   2  20       82.90       76.52      2.67 o 
  -1   2  20      230.45      222.98      5.26 o 
   0   2  20      135.72      128.59      4.66 o 
   1   2  20       52.85       51.43      2.91 o 
   2   2  20       72.73       75.15      3.19 o 
   3   2  20      186.13      194.67      5.78 o 
   4   2  20      229.90      251.45      9.03 o 
   5   2  20      111.48      124.24      5.87 o 
  -7   3  20       10.14        8.90      1.19 o 
  -6   3  20      218.36      218.52      7.54 o 
  -5   3  20       59.28       66.42      2.94 o 
  -4   3  20      128.89      132.67      4.38 o 
  -3   3  20        1.82        1.68      0.74 o 
  -2   3  20      156.23      151.10      4.92 o 
  -1   3  20       91.43       95.81      3.63 o 
   0   3  20       52.32       50.05      2.56 o 
   1   3  20      192.92      186.77      5.64 o 
   2   3  20       18.80       18.96      1.62 o 
   3   3  20       68.37       65.62      3.04 o 
  -4   4  20       21.83       25.48      2.18 o 
  -3   4  20      308.26      307.74      9.93 o 
  -2   4  20      499.11      517.29     17.25 o 
  -1   4  20      213.95      203.87      9.66 o 
   0   4  20       96.99       87.98      4.37 o 
   1   4  20      231.47      241.15      6.22 o 
  -7   1  21       20.22       20.53      1.66 o 
  -6   1  21       36.28       31.06      1.66 o 
  -5   1  21      375.65      374.17      7.83 o 
  -4   1  21      166.44      165.06      4.37 o 
  -3   1  21        5.18        8.51      1.04 o 
  -2   1  21        7.59       10.60      1.03 o 
  -1   1  21      497.38      494.41      9.70 o 
   0   1  21      747.25      746.74     16.09 o 
   1   1  21      476.59      489.23     11.87 o 
   2   1  21       25.20       22.84      2.56 o 
   3   1  21       17.57       15.69      3.79 o 
   4   1  21       32.58       30.70      2.28 o 
  -7   2  21      171.00      166.18      6.02 o 
  -6   2  21      691.05      698.75     15.04 o 
  -5   2  21       10.57       12.13      1.37 o 
  -4   2  21      213.82      205.44      5.08 o 
  -3   2  21      386.56      382.86      7.97 o 
  -2   2  21       19.66       15.86      1.20 o 
  -1   2  21       10.43       12.43      1.41 o 
   0   2  21       12.05       13.37      1.73 o 
   1   2  21       27.32       23.80      1.80 o 
   2   2  21       19.33       17.65      1.57 o 
   3   2  21       55.52       48.42      3.40 o 
  -5   3  21      696.43      703.92     15.13 o 
  -4   3  21      520.98      530.74     11.97 o 
  -3   3  21      188.65      190.88      5.58 o 
  -2   3  21       38.14       40.00      3.61 o 
  -1   3  21       11.84       13.73      1.38 o 
   0   3  21       44.85       43.61      2.41 o 
   1   3  21       70.62       77.08      3.33 o 
   2   3  21      551.83      591.45     13.49 o 
  -6   0  22       96.32       92.04      4.40 o 
  -5   0  22     1266.45     1258.44     30.68 o 
  -4   0  22     1215.99     1247.64     30.40 o 
  -3   0  22        1.30        1.33      0.93 o 
  -2   0  22       45.42       46.49      2.95 o 
  -1   0  22        1.20        2.68      1.23 o 
   0   0  22      224.04      234.41      7.90 o 
   1   0  22        0.73        3.05      1.85 o 
   2   0  22       23.71       32.98      4.23 o 
   3   0  22       88.27      105.54      5.39 o 
  -6   1  22       32.50       28.94      1.61 o 
  -5   1  22       17.65       12.60      1.10 o 
  -4   1  22        2.65        3.92      0.82 o 
  -3   1  22      134.31      131.58      3.92 o 
  -2   1  22      150.90      163.76      4.40 o 
  -1   1  22      103.01      104.84      4.41 o 
   0   1  22       66.17       77.82      3.37 o 
   1   1  22      263.38      294.38      6.87 o 
   2   1  22      206.66      233.90      8.71 o 
   3   1  22        2.70        5.51      1.75 o 
  -5   2  22      165.87      149.20      4.86 o 
  -4   2  22       25.50       31.24      1.69 o 
  -3   2  22       32.47       33.36      1.74 o 
  -2   2  22       33.95       35.82      2.20 o 
  -1   2  22      139.15      129.96      5.03 o 
   0   2  22      300.97      285.44      6.77 o 
   1   2  22      247.09      276.28      7.55 o 
  -4   1  23       81.05       83.19      2.96 o 
  -3   1  23        1.31        4.07      0.81 o 
  -2   1  23       37.40       35.63      1.84 o 
  -1   1  23      164.44      161.72      5.32 o 
   0   1  23      788.33      821.87     17.78 o 
                                                 
